# Supplementary material for: DHX15 regulates CMTR1-dependent gene expression and cell proliferation
Source: Life Sci Alliance. 2018 Jun 18;1(3):e201800092. doi: 10.26508/lsa.201800092 (PMC6071836; doi:10.26508/lsa.201800092)
Supplement: Supplementary file 2 [file LSA-2018-00092_TableS2.xlsx]

## Sheet: Sequenced Poly Transcripts
Table 2: Polysome-associated mRNA expression data from RNAseq of HCC1806 transfected with CMTR1 WT or 2L/A. Significantly upregulated genes highlighted in green. Data was normalised, and conditions were compared with a negative binomial test using the EdgeR package in R. FDR is the false discovery rate.
		Normalised reads.
Ensembl ID	HGNC symbol	Poly WT 1	Poly 2L/A 1	Poly WT 2	Poly 2L/A 2	Log2 fold change (ratio 2L/A/ WT)	FDR (statistics)
ENSG00000253729	PRKDC	176.887	592.821	180.692	651.443	1.79893	1.03951e-06
ENSG00000127481	UBR4	125.231	411.305	91.446	351.875	1.81656	3.57224e-06
ENSG00000084774	CAD	59.9265	194.443	64.3422	187.473	1.61964	4.43629e-05
ENSG00000115414	FN1	821.752	3214.68	1052.81	4223.5	1.98839	0.000108409
ENSG00000115760	BIRC6	98.7929	312.908	106.962	300.323	1.57541	0.000108409
ENSG00000091136	LAMB1	335.607	993.414	309.573	853.117	1.51703	0.000248364
ENSG00000124942	AHNAK	357.254	909.3	274.259	909.084	1.5258	0.000248364
ENSG00000089154	GCN1	172.91	500.074	159.52	393.483	1.42648	0.000391977
ENSG00000103657	HERC1	26.9805	92.1141	27.1824	62.9287	1.51686	0.000391977
ENSG00000120800	UTP20	121.751	379.169	148.168	442.171	1.60536	0.000391977
ENSG00000132549	VPS13B	14.4167	35.4355	14.259	34.6863	1.28973	0.000391977
ENSG00000150995	ITPR1	53.5994	128.182	52.2043	135.046	1.3149	0.000391977
ENSG00000187240	DYNC2H1	16.2696	34.8027	14.2197	46.023	1.40709	0.000391977
ENSG00000197694	SPTAN1	105.979	248.997	101.502	366.036	1.56772	0.000391977
ENSG00000197969	VPS13A	66.9767	214.602	55.0719	138.228	1.53148	0.000434298
ENSG00000138829	FBN2	17.5351	43.2096	13.1198	36.7946	1.38452	0.000465388
ENSG00000198589	LRBA	52.108	149.38	52.1651	122.993	1.38505	0.000507917
ENSG00000197102	DYNC1H1	274.324	609.996	209.996	1374.09	2.03447	0.000513006
ENSG00000141367	CLTC	540.604	1731.32	626.138	1681.05	1.54827	0.000725847
ENSG00000142798	HSPG2	64.2651	246.512	38.3382	130.193	1.87646	0.00101961
ENSG00000008869	HEATR5B	21.964	63.5488	22.9401	47.097	1.30041	0.00118907
ENSG00000075539	FRYL	45.0579	124.928	41.952	91.3301	1.31334	0.00118907
ENSG00000153201	RANBP2	146.065	501.927	206.146	621.132	1.67283	0.00118907
ENSG00000184445	KNTC1	64.717	216.861	85.3182	182.978	1.41383	0.00122463
ENSG00000137076	TLN1	90.7484	262.828	76.1657	185.604	1.42576	0.0014449
ENSG00000138778	CENPE	50.7974	137.177	52.2043	124.346	1.34411	0.0014449
ENSG00000169710	FASN	225.154	860.576	160.934	440.461	1.75266	0.00171491
ENSG00000100345	MYH9	208.025	476.616	151.153	446.945	1.36256	0.00196179
ENSG00000144028	SNRNP200	209.155	651.895	182.46	440.182	1.47954	0.00235159
ENSG00000136628	EPRS	449.313	1066.95	448.235	1130.25	1.2916	0.00237437
ENSG00000066279	ASPM	176.164	462.379	176.646	387.079	1.2676	0.00276474
ENSG00000168702	LRP1B	3.34432	7.63851	3.26032	9.62625	1.38645	0.00276474
ENSG00000197081	IGF2R	332.127	1170.32	321.082	701.603	1.51887	0.00276474
ENSG00000175216	CKAP5	158.855	390.965	149.778	349.33	1.26218	0.00310997
ENSG00000137628	DDX60	7.54731	18.3505	7.38481	17.5421	1.26469	0.00353506
ENSG00000172037	LAMB2	57.8928	160.77	53.7756	114.68	1.30244	0.00353506
ENSG00000047410	TPR	132.778	462.017	172.993	417.032	1.52338	0.00452815
ENSG00000151779	NBAS	140.506	381.248	142.786	287.037	1.23809	0.00455301
ENSG00000070371	CLTCL1	2.66641	8.31649	2.31757	6.24513	1.54521	0.00498192
ENSG00000142207	URB1	107.154	269.111	103.584	217.227	1.20644	0.00504114
ENSG00000085563	ABCB1	8.08963	19.6613	8.40612	18.6161	1.21347	0.00542279
ENSG00000138119	MYOF	659.056	1491.82	589.725	1426.2	1.22447	0.00621849
ENSG00000175054	ATR	98.1602	276.84	112.618	213.13	1.2168	0.00699204
ENSG00000054654	SYNE2	28.7882	60.1589	20.6618	52.7455	1.19151	0.00703031
ENSG00000101680	LAMA1	741.579	1526.75	582.025	1503.05	1.19476	0.00703031
ENSG00000174231	PRPF8	329.957	1094.93	348.029	702.199	1.40633	0.0112148
ENSG00000128731	HERC2	68.5585	162.262	52.7543	116.191	1.19874	0.0138899
ENSG00000083857	FAT1	546.705	1147.31	478.481	1078.02	1.11814	0.0153138
ENSG00000024048	UBR2	40.3577	99.2555	34.4101	68.8556	1.16882	0.0165321
ENSG00000104133	SPG11	53.9158	131.663	45.4087	90.0572	1.15845	0.0170036
ENSG00000166147	FBN1	12.383	29.6953	7.07057	21.9176	1.40881	0.0170036
ENSG00000136068	FLNB	303.158	482.492	216.045	1326.08	1.80051	0.0217708
ENSG00000095564	BTAF1	47.3627	113.538	59.1964	113.208	1.08912	0.0312854
ENSG00000119285	HEATR1	210.556	539.849	273.788	573.597	1.20086	0.0328629
ENSG00000155561	NUP205	259.772	699.127	330.431	625.945	1.16673	0.0356981
ENSG00000112159	MDN1	44.38	71.1421	28.2823	94.7112	1.1912	0.0361279
ENSG00000129003	VPS13C	84.331	254.873	61.0818	126.454	1.39085	0.0361279
ENSG00000152818	UTRN	20.9246	32.9948	18.1085	59.6271	1.2472	0.0361279
ENSG00000112249	ASCC3	150.404	384.728	164.587	295.828	1.11131	0.0381899
ENSG00000130702	LAMA5	174.356	469.701	96.1597	261.5	1.4346	0.0510557
ENSG00000196367	TRRAP	96.3072	255.461	79.1903	153.185	1.21935	0.0515389
ENSG00000125676	THOC2	72.2643	152.363	76.9906	144.831	0.993511	0.0588074
ENSG00000107186	MPDZ	31.4998	68.5658	31.3462	55.2117	0.977554	0.0664381
ENSG00000131747	TOP2A	438.376	1027.22	494.822	968.194	1.09641	0.069692
ENSG00000138095	LRPPRC	601.932	1390.66	670.093	1235.02	1.04555	0.0721089
ENSG00000052749	RRP12	127.807	241.811	138.819	295.669	1.01137	0.0835434
ENSG00000138002	IFT172	14.1004	32.2264	16.3409	28.123	0.986298	0.0859193
ENSG00000101639	CEP192	33.1268	69.4698	30.757	55.5697	0.96869	0.0900433
ENSG00000140575	IQGAP1	90.6129	127.776	71.4913	260.585	1.26063	0.0943431
ENSG00000038219	BOD1L1	30.7315	74.2156	25.2184	45.2275	1.09395	0.0964141
ENSG00000092148	HECTD1	233.424	447.418	247.627	492.928	0.966983	0.102475
ENSG00000135829	DHX9	387.85	895.876	479.699	964.137	1.10027	0.102475
ENSG00000196159	FAT4	59.4294	138.533	45.2516	84.0905	1.08858	0.105496
ENSG00000198793	MTOR	66.7959	158.691	75.4979	123.868	0.989453	0.107479
ENSG00000116641	DOCK7	83.2011	187.98	89.4427	151.037	0.973406	0.121746
ENSG00000149311	ATM	39.8154	93.4249	32.6424	56.604	1.04989	0.123626
ENSG00000123104	ITPR2	29.4209	68.0686	19.8761	40.0961	1.13375	0.140236
ENSG00000167880	EVPL	16.7216	29.6049	15.3196	28.2821	0.853361	0.148968
ENSG00000107581	EIF3A	492.066	1050.63	475.849	871.653	0.989858	0.149393
ENSG00000148843	PDCD11	121.299	207.279	121.103	291.333	1.04054	0.149393
ENSG00000136731	UGGT1	250.778	562.222	244.17	404.581	0.965901	0.156121
ENSG00000204120	GIGYF2	50.4811	95.3684	47.6085	86.1987	0.88827	0.175924
ENSG00000188352	FOCAD	49.9388	111.007	51.9687	79.4763	0.902111	0.192863
ENSG00000115970	THADA	78.3202	177.087	92.3102	146.582	0.923441	0.199316
ENSG00000185567	AHNAK2	80.1732	244.116	45.6444	97.257	1.44003	0.199316
ENSG00000080345	RIF1	211.415	498.085	246.37	439.665	1.03448	0.202552
ENSG00000118873	RAB3GAP2	99.6516	208.093	111.44	178.285	0.872004	0.203967
ENSG00000104093	DMXL2	81.4838	160.906	73.7696	125.221	0.881967	0.212829
ENSG00000141458	NPC1	175.531	371.982	148.05	250.163	0.943096	0.220642
ENSG00000198862	LTN1	86.0031	198.33	84.3754	131.148	0.951295	0.228848
ENSG00000139618	BRCA2	47.182	105.312	52.0079	85.6418	0.944693	0.233144
ENSG00000117139	KDM5B	38.0981	65.0404	24.3149	54.456	0.937481	0.262361
ENSG00000104517	UBR5	105.662	223.189	108.651	175.142	0.894143	0.27787
ENSG00000112282	MED23	27.0257	53.9216	25.7683	40.6928	0.841342	0.27787
ENSG00000178921	PFAS	89.3023	193.087	105.862	195.508	0.99347	0.27787
ENSG00000101868	POLA1	53.5542	112.86	66.6204	117.066	0.935825	0.31169
ENSG00000196924	FLNA	1749.35	2965.64	1260.49	2622.92	0.892799	0.339186
ENSG00000021776	AQR	109.097	218.308	118.432	193.201	0.854776	0.352537
ENSG00000102699	PARP4	102.86	212.658	103.348	158.038	0.846016	0.352537
ENSG00000176225	RTTN	19.162	40.9949	19.994	29.0777	0.838821	0.352537
ENSG00000178209	PLEC	142.133	193.946	86.968	259.193	0.984152	0.357419
ENSG00000148773	MKI67	294.435	737.049	220.287	375.464	1.11194	0.372055
ENSG00000087303	NID2	284.674	549.114	279.68	463.413	0.843264	0.375056
ENSG00000090861	AARS	179.147	272.41	160.816	316.831	0.793529	0.375056
ENSG00000173193	PARP14	42.979	84.5208	41.7949	66.1507	0.829507	0.375056
ENSG00000151835	SACS	187.598	321.993	173.936	302.431	0.788392	0.375722
ENSG00000184634	MED12	34.2114	70.7353	28.8715	46.1822	0.889996	0.3787
ENSG00000122218	COPA	301.395	598.335	300.774	473.317	0.831564	0.383625
ENSG00000137200	CMTR1	130.699	137.945	84.2576	479.204	1.52165	0.383625
ENSG00000102595	UGGT2	67.0671	154.533	76.1264	104.497	0.854871	0.39417
ENSG00000131018	SYNE1	32.946	55.3679	35.8242	65.7529	0.816506	0.407872
ENSG00000218336	TENM3	70.321	131.753	66.0705	100.519	0.767938	0.413815
ENSG00000133026	MYH10	40.6741	73.7636	30.9534	53.9786	0.834719	0.418737
ENSG00000133706	LARS	263.116	442.311	265.264	471.766	0.790732	0.480778
ENSG00000155008	APOOL	28.6075	13.4239	21.9188	16.0305	-0.777068	0.480778
ENSG00000111642	CHD4	195.552	353.993	196.719	349.449	0.842561	0.487621
ENSG00000196878	LAMB3	92.9177	183.912	66.5026	115.435	0.908998	0.487621
ENSG00000156535	CD109	165.001	370.445	141.215	215.636	0.936501	0.495576
ENSG00000136813	KIAA0368	210.873	382.784	231.561	366.911	0.760799	0.50637
ENSG00000115306	SPTBN1	145.704	166.556	98.2809	350.244	1.08295	0.507619
ENSG00000115524	SF3B1	415.644	822.519	488.498	748.541	0.797085	0.507619
ENSG00000131019	ULBP3	7.50211	3.97745	5.73502	3.14245	-0.894298	0.507619
ENSG00000137801	THBS1	5.01647	8.1357	5.42077	15.3543	1.17039	0.507619
ENSG00000154305	MIA3	202.15	427.124	186.427	272.16	0.847624	0.507619
ENSG00000172869	DMXL1	49.7128	98.3515	49.3761	73.5096	0.794221	0.507619
ENSG00000173821	RNF213	125.367	279.1	86.693	146.9	1.00637	0.507619
ENSG00000080200	CRYBG3	38.0981	75.3004	45.3695	76.6123	0.863694	0.537931
ENSG00000130816	DNMT1	125.05	225.901	120.553	194.673	0.775984	0.537931
ENSG00000167986	DDB1	245.22	449.859	260.865	409.712	0.764202	0.537931
ENSG00000099290	FAM21A	48.4474	92.4757	54.4826	78.8	0.734351	0.539528
ENSG00000138182	KIF20B	127.084	275.032	148.128	214.602	0.831035	0.564342
ENSG00000128159	TUBGCP6	7.14056	14.6894	6.55991	9.86492	0.840436	0.621164
ENSG00000140682	TGFB1I1	2.44045	1.12996	2.4747	1.39223	-0.95513	0.621164
ENSG00000164171	ITGA2	18.1678	30.1021	12.02	23.0712	0.817364	0.621164
ENSG00000184110	EIF3C	9.58101	18.8929	11.7843	17.0647	0.749358	0.621164
ENSG00000187498	COL4A1	16.5408	24.4523	13.6698	24.8214	0.706409	0.621164
ENSG00000271601	LIX1L	40.3577	22.5992	33.8602	22.8723	-0.706341	0.621164
ENSG00000166206	GABRB3	5.01647	2.6667	3.69241	1.82978	-0.954365	0.626102
ENSG00000112893	MAN2A1	383.512	766.518	356.906	520.812	0.797944	0.643647
ENSG00000166004	CEP295	35.7028	73.0857	40.695	55.1322	0.746492	0.643647
ENSG00000172915	NBEA	16.2696	38.057	12.727	18.815	0.971391	0.646716
ENSG00000124201	ZNFX1	50.1195	78.3287	42.0306	69.7705	0.684599	0.655489
ENSG00000177084	POLE	72.9874	133.697	67.0133	99.9619	0.738864	0.655489
ENSG00000278129	ZNF8	7.72808	3.52547	4.20306	1.90934	-1.13505	0.655489
ENSG00000133636	NTS	2.35006	1.17516	2.00333	1.03423	-0.975326	0.658238
ENSG00000135862	LAMC1	1476.74	2935.95	1162.68	1843.94	0.856756	0.668527
ENSG00000145041	DCAF1	48.4022	83.6621	46.4693	71.2025	0.706832	0.668883
ENSG00000226121		3.07315	6.64415	3.496	5.09157	0.832541	0.680475
ENSG00000170653	ATF7	11.2532	4.79102	5.9707	3.61979	-1.03272	0.688072
ENSG00000103995	CEP152	30.6864	58.2154	30.0892	42.1248	0.722933	0.68909
ENSG00000183856	IQGAP3	67.519	148.115	52.44	77.2089	0.909363	0.70926
ENSG00000005810	MYCBP2	98.6573	199.46	76.7942	116.43	0.848302	0.735404
ENSG00000118965	WDR35	54.3677	91.9334	59.9427	90.455	0.673887	0.764791
ENSG00000100815	TRIP11	67.745	147.708	83.2756	118.896	0.819728	0.780651
ENSG00000177200	CHD9	61.8698	114.758	61.3175	87.1932	0.712974	0.784958
ENSG00000109084	TMEM97	97.2111	64.3172	92.0352	56.8824	-0.642923	0.802248
ENSG00000123384	LRP1	6.1915	15.1414	3.84953	6.64291	1.11712	0.804943
ENSG00000263731		6.05592	2.6215	3.02463	1.432	-1.1636	0.81373
ENSG00000117724	CENPF	547.925	1027.76	390.099	656.495	0.844419	0.839069
ENSG00000140598	EFL1	36.4259	62.3285	37.7097	53.9786	0.649411	0.839069
ENSG00000164220	F2RL2	153.477	97.4475	120.592	64.9175	-0.755398	0.843659
ENSG00000137497	NUMA1	91.11	156.341	71.0592	112.492	0.729215	0.875768
ENSG00000010292	NCAPD2	210.375	432.864	233.525	311.859	0.74639	0.878823
ENSG00000107862	GBF1	94.9062	192.274	88.9713	121.362	0.77022	0.878823
ENSG00000107290	SETX	139.648	248.545	132.652	191.053	0.690931	0.897144
ENSG00000088930	XRN2	183.079	329.631	222.762	326.219	0.692381	0.904785
ENSG00000071894	CPSF1	26.8901	46.4639	24.9827	37.0332	0.68651	0.90555
ENSG00000153207	AHCTF1	243.593	431.282	238.317	362.615	0.72016	0.90555
ENSG00000086758	HUWE1	186.83	354.897	133.398	212.891	0.826253	0.906327
ENSG00000039123	SKIV2L2	197.224	342.332	217.577	320.65	0.676497	0.933787
ENSG00000077235	GTF3C1	313.326	625.002	294.018	411.781	0.771495	0.933787
ENSG00000159459	UBR1	83.4723	166.42	73.8089	101.633	0.769051	0.933787
ENSG00000102763	VWA8	66.344	138.759	58.6464	78.0443	0.794398	0.944826
ENSG00000162688	AGL	8.76753	18.3505	10.3309	15.2349	0.812942	0.961936
ENSG00000132382	MYBBP1A	88.534	138.94	100.088	171.721	0.71981	0.997579
ENSG00000000003	TSPAN6	117.639	87.9559	102.837	58.6326	-0.589004	1
ENSG00000000419	DPM1	54.6389	42.0344	71.2556	68.776	-0.183945	1
ENSG00000000457	SCYL3	8.31559	11.5256	13.1198	11.456	0.0985405	1
ENSG00000000460	C1orf112	71.3153	119.866	90.7782	70.0091	0.227872	1
ENSG00000000971	CFH	95.4938	189.968	87.2822	107.599	0.703004	1
ENSG00000001036	FUCA2	297.644	255.777	216.438	165.953	-0.285694	1
ENSG00000001084	GCLC	152.347	179.754	219.737	215.875	0.0884596	1
ENSG00000001167	NFYA	22.5515	17.5369	22.6258	20.1674	-0.260351	1
ENSG00000001460	STPG1	3.16354	2.6215	3.06391	3.50046	-0.020607	1
ENSG00000001461	NIPAL3	20.6082	14.7798	13.8269	10.024	-0.47332	1
ENSG00000001497	LAS1L	140.416	223.325	174.564	187.911	0.384566	1
ENSG00000001561	ENPP4	33.6239	40.0457	28.0466	15.7521	-0.144958	1
ENSG00000001617	SEMA3F	9.26466	7.32213	3.496	2.38667	-0.394422	1
ENSG00000001629	ANKIB1	43.1597	41.7632	42.7376	34.2886	-0.175898	1
ENSG00000001630	CYP51A1	53.9158	54.7351	36.8455	22.2756	-0.237288	1
ENSG00000001631	KRIT1	31.2287	27.9326	38.1811	44.9093	0.0698838	1
ENSG00000002016	RAD52	8.04443	9.26565	9.82023	8.98981	0.029844	1
ENSG00000002330	BAD	4.65493	5.87578	5.22436	6.36447	0.308356	1
ENSG00000002549	LAP3	180.774	242.218	211.41	194.196	0.154061	1
ENSG00000002746	HECW1	24.3593	31.8648	24.5899	25.259	0.222263	1
ENSG00000002822	MAD1L1	30.5056	44.0683	33.1138	43.9546	0.468177	1
ENSG00000002834	LASP1	123.243	82.2157	118.903	100.797	-0.403764	1
ENSG00000002919	SNX11	6.55305	5.78538	6.28495	7.27936	0.0271224	1
ENSG00000003056	M6PR	200.614	175.821	208.267	162.652	-0.272672	1
ENSG00000003096	KLHL13	12.8349	18.3957	14.4947	13.0472	0.200742	1
ENSG00000003147	ICA1	18.4389	17.9437	14.4947	12.172	-0.129348	1
ENSG00000003393	ALS2	45.0127	58.6674	48.7083	55.6493	0.286384	1
ENSG00000003400	CASP10	14.7783	10.8928	11.8628	10.5014	-0.315523	1
ENSG00000003402	CFLAR	26.7997	22.7347	21.0939	26.3728	0.0370205	1
ENSG00000003436	TFPI	462.465	427.983	263.536	156.526	-0.312766	1
ENSG00000003509	NDUFAF7	49.4416	58.803	50.7117	37.5901	-0.0556334	1
ENSG00000003756	RBM5	24.0881	32.0456	24.7077	34.7659	0.453338	1
ENSG00000003989	SLC7A2	689.607	740.665	394.655	347.778	0.00554682	1
ENSG00000004059	ARF5	53.2379	36.2038	34.0566	30.8279	-0.380781	1
ENSG00000004139	SARM1	9.85217	7.86451	7.42409	7.47825	-0.169754	1
ENSG00000004142	POLDIP2	133.004	102.6	139.997	143.36	-0.150362	1
ENSG00000004399	PLXND1	53.6898	50.9385	32.5246	23.827	-0.205696	1
ENSG00000004455	AK2	80.9867	66.7579	114.033	144.314	0.114199	1
ENSG00000004478	FKBP4	284.131	340.795	368.887	357.325	0.0963137	1
ENSG00000004487	KDM1A	245.988	366.784	299.831	292.049	0.271412	1
ENSG00000004534	RBM6	20.9246	27.7518	25.2576	32.2201	0.376661	1
ENSG00000004660	CAMKK1	49.5772	54.012	54.4041	43.9148	-0.0869088	1
ENSG00000004700	RECQL	100.329	175.46	108.651	121.402	0.50624	1
ENSG00000004766	VPS50	33.398	52.3396	41.4021	31.8223	0.169355	1
ENSG00000004779	NDUFAB1	86.1839	65.4019	102.877	108.395	-0.121285	1
ENSG00000004799	PDK4	10.1233	12.8815	9.15246	7.08047	0.0488067	1
ENSG00000004864	SLC25A13	116.373	162.578	148.207	144.195	0.213319	1
ENSG00000004866	ST7	60.3784	70.9161	63.478	48.6086	-0.0517223	1
ENSG00000004897	CDC27	171.961	222.059	225.865	205.612	0.104276	1
ENSG00000004961	HCCS	46.5041	36.0682	56.0932	62.0138	-0.0646547	1
ENSG00000004975	DVL2	54.0062	67.2551	60.2569	53.8991	0.0841393	1
ENSG00000005007	UPF1	64.8526	101.922	60.4926	76.294	0.507577	1
ENSG00000005020	SKAP2	71.5412	72.5433	69.488	56.8426	-0.124499	1
ENSG00000005022	SLC25A5	761.736	632.279	918.663	884.144	-0.148122	1
ENSG00000005059	MCUB	14.6879	13.4691	12.8841	9.98426	-0.233927	1
ENSG00000005073	HOXA11	3.38951	2.30511	4.79227	5.72802	-0.0239474	1
ENSG00000005075	POLR2J	5.33283	6.91534	7.77762	7.23958	0.108484	1
ENSG00000005100	DHX33	74.0269	64.272	57.1145	48.5291	-0.217356	1
ENSG00000005108	THSD7A	51.1138	55.8199	29.0286	22.7927	-0.027931	1
ENSG00000005156	LIG3	104.261	122.894	99.1451	80.8287	0.00207117	1
ENSG00000005175	RPAP3	100.103	139.527	135.244	136.279	0.228717	1
ENSG00000005187	ACSM3	8.18001	8.1357	4.00665	2.10823	-0.251314	1
ENSG00000005189		21.9188	27.6614	24.197	20.3663	0.0576601	1
ENSG00000005194	CIAPIN1	164.459	147.437	228.261	224.268	-0.0793273	1
ENSG00000005206	SPPL2B	13.4676	12.8363	9.30958	6.60313	-0.229376	1
ENSG00000005238	FAM214B	2.30487	3.02829	2.04261	1.86956	0.167873	1
ENSG00000005249	PRKAR2B	3.66067	3.11868	3.496	3.30157	-0.155168	1
ENSG00000005302	MSL3	12.7446	7.77411	14.9268	14.7178	-0.297455	1
ENSG00000005339	CREBBP	58.0736	54.9611	38.1025	27.7252	-0.218194	1
ENSG00000005436	GCFC2	41.8943	46.1475	51.6544	56.7631	0.13754	1
ENSG00000005448	WDR54	20.2015	15.8646	18.462	14.1609	-0.364806	1
ENSG00000005469	CROT	16.2696	23.4579	21.8795	17.5421	0.1025	1
ENSG00000005483	KMT2E	18.8457	13.5143	13.277	12.4107	-0.308286	1
ENSG00000005486	RHBDD2	96.2169	71.5037	71.6484	51.3533	-0.450353	1
ENSG00000005700	IBTK	126.18	134.917	109.083	146.9	0.260584	1
ENSG00000005801	ZNF195	18.5293	22.554	22.3116	22.753	0.149121	1
ENSG00000005812	FBXL3	38.1885	30.1473	40.8914	40.4541	-0.163238	1
ENSG00000005884	ITGA3	53.4187	71.6845	32.4853	35.1239	0.314181	1
ENSG00000005889	ZFX	81.077	87.0519	76.9121	79.5558	0.0766027	1
ENSG00000005893	LAMP2	607.807	728.958	525.422	305.256	-0.131935	1
ENSG00000006007	GDE1	109.323	91.617	84.5718	70.6853	-0.256587	1
ENSG00000006015	C19orf60	4.42896	3.84186	4.16378	5.7678	0.164939	1
ENSG00000006016	CRLF1	49.758	32.136	31.8568	24.3839	-0.529905	1
ENSG00000006042	TMEM98	2.84719	2.93789	2.59254	2.3469	-0.0434114	1
ENSG00000006062	MAP3K14	11.7503	10.3956	9.30958	16.4283	0.35102	1
ENSG00000006118	TMEM132A	82.6588	85.018	63.5565	49.9213	-0.115926	1
ENSG00000006125	AP2B1	394.81	508.345	305.92	263.449	0.139329	1
ENSG00000006194	ZNF263	23.7266	30.2829	32.7603	37.1923	0.256075	1
ENSG00000006282	SPATA20	59.2034	55.8199	43.2876	27.9241	-0.291681	1
ENSG00000006327	TNFRSF12A	74.0721	63.82	57.1145	84.7667	0.180015	1
ENSG00000006451	RALA	15.4562	13.4239	21.8009	26.691	0.106987	1
ENSG00000006453	BAIAP2L1	33.0816	35.4807	27.9287	27.6854	0.0500092	1
ENSG00000006459	KDM7A	5.96554	4.56503	2.98535	5.56891	0.183285	1
ENSG00000006468	ETV1	58.8871	54.3736	79.3867	61.0591	-0.260581	1
ENSG00000006530	AGK	107.018	107.527	108.219	78.1636	-0.213207	1
ENSG00000006534	ALDH3B1	42.3463	37.8762	46.1158	34.3681	-0.292443	1
ENSG00000006576	PHTF2	222.849	173.923	182.853	128.88	-0.422066	1
ENSG00000006607	FARP2	78.3654	79.2778	61.8282	54.2968	-0.069861	1
ENSG00000006611	USH1C	30.6412	31.684	35.1957	33.2941	-0.0191041	1
ENSG00000006625	GGCT	12.9705	15.277	21.6045	23.4292	0.162486	1
ENSG00000006634	DBF4	54.2773	50.9837	60.964	59.7066	-0.0580839	1
ENSG00000006638	TBXA2R	4.79051	3.38987	3.26032	2.26734	-0.509091	1
ENSG00000006652	IFRD1	130.925	108.386	169.89	243.998	0.228324	1
ENSG00000006695	COX10	29.8277	24.5427	27.4181	26.4921	-0.165269	1
ENSG00000006704	GTF2IRD1	37.1038	41.492	37.1205	32.1803	-0.0111693	1
ENSG00000006712	PAF1	38.324	53.0628	56.8395	53.382	0.161182	1
ENSG00000006715	VPS41	67.7902	68.2494	79.1118	80.8685	0.0215976	1
ENSG00000006740	ARHGAP44	1.26542	1.53674	1.49268	1.90934	0.320314	1
ENSG00000006744	ELAC2	378.224	593.047	420.934	294.476	0.151244	1
ENSG00000006756	ARSD	32.6749	23.0059	21.1331	15.7521	-0.473284	1
ENSG00000006757	PNPLA4	1.62696	2.03392	2.00333	2.14801	0.200205	1
ENSG00000006831	ADIPOR2	80.8511	60.8821	59.707	47.6539	-0.372952	1
ENSG00000007047	MARK4	7.86366	4.51983	4.71371	4.09712	-0.542841	1
ENSG00000007080	CCDC124	10.5301	8.0453	11.6272	16.3089	0.137773	1
ENSG00000007168	PAFAH1B1	133.863	142.149	169.929	170.011	0.0391676	1
ENSG00000007202	KIAA0100	319.698	301.473	339.23	272.121	-0.200121	1
ENSG00000007341	ST7L	14.4167	15.5934	13.9447	10.2229	-0.136894	1
ENSG00000007372	PAX6	4.24818	3.57067	6.00998	5.09157	-0.243484	1
ENSG00000007376	RPUSD1	25.1728	23.8647	32.0925	38.5846	0.125231	1
ENSG00000007384	RHBDF1	38.2789	35.2095	28.3215	16.0305	-0.378712	1
ENSG00000007392	LUC7L	27.8844	27.4354	47.0978	53.2228	0.105283	1
ENSG00000007520	TSR3	21.3313	20.3844	26.1611	27.7252	0.0187992	1
ENSG00000007541	PIGQ	17.3091	13.1979	12.4128	8.07492	-0.482963	1
ENSG00000007545	CRAMP1	7.45692	6.28256	5.49933	4.89268	-0.21286	1
ENSG00000007923	DNAJC11	61.3727	55.5487	69.7629	74.7427	-0.00919179	1
ENSG00000007944	MYLIP	7.41173	7.45772	6.16711	7.5578	0.146447	1
ENSG00000007968	E2F2	17.8514	15.1866	22.7044	20.6447	-0.178444	1
ENSG00000008018	PSMB1	182.401	134.872	205.086	203.623	-0.194925	1
ENSG00000008083	JARID2	8.9935	11.6612	7.38481	7.5578	0.229868	1
ENSG00000008086	CDKL5	13.4225	10.034	7.77762	6.96113	-0.318402	1
ENSG00000008130	NADK	17.761	17.9889	17.5586	15.7521	-0.0663685	1
ENSG00000008256	CYTH3	12.0667	10.0792	7.65978	9.78537	0.0116796	1
ENSG00000008277	ADAM22	23.591	24.3167	16.1052	11.3367	-0.155447	1
ENSG00000008282	SYPL1	282.459	195.663	220.877	132.102	-0.618896	1
ENSG00000008283	CYB561	23.6362	20.068	23.3329	22.037	-0.157354	1
ENSG00000008294	SPAG9	447.957	577.318	335.695	292.527	0.150521	1
ENSG00000008300	CELSR3	2.53083	3.48027	1.21771	1.31267	0.353932	1
ENSG00000008311	AASS	10.6205	15.729	8.95605	5.4098	0.109269	1
ENSG00000008324	SS18L2	1.94332	2.6667	3.14247	3.26179	0.216896	1
ENSG00000008382	MPND	2.48564	1.71754	2.08189	2.14801	-0.233581	1
ENSG00000008394	MGST1	234.735	196.658	229.754	195.827	-0.242998	1
ENSG00000008405	CRY1	67.2479	69.8766	67.6418	76.2145	0.115152	1
ENSG00000008441	NFIX	6.28189	3.38987	4.04594	3.50046	-0.579409	1
ENSG00000008513	ST3GAL1	108.735	70.2382	77.5798	80.4707	-0.305669	1
ENSG00000008710	PKD1	43.2049	33.3112	18.9727	22.5939	-0.153131	1
ENSG00000008838	MED24	123.062	129.855	117.489	75.578	-0.227863	1
ENSG00000008853	RHOBTB2	12.2022	10.3504	14.3768	12.7687	-0.200884	1
ENSG00000008952	SEC62	189.858	158.736	178.218	134.29	-0.329002	1
ENSG00000008988	RPS20	92.1042	105.9	139.29	176.574	0.287741	1
ENSG00000009307	CSDE1	454.285	560.007	521.179	535.888	0.167926	1
ENSG00000009335	UBE3C	270.664	296.501	283.883	273.752	0.0402636	1
ENSG00000009413	REV3L	31.2287	34.3055	26.7503	31.1859	0.17591	1
ENSG00000009780	FAM76A	5.64918	3.20908	6.63848	5.92691	-0.424098	1
ENSG00000009830	POMT2	43.1145	37.4242	37.5133	33.1748	-0.191582	1
ENSG00000009844	VTA1	92.1494	71.2325	111.322	99.3652	-0.254126	1
ENSG00000009954	BAZ1B	236.994	277.608	219.777	266.83	0.253304	1
ENSG00000010017	RANBP9	36.7875	38.057	41.2057	35.3626	-0.0875008	1
ENSG00000010072	SPRTN	38.0529	37.5598	41.4414	44.0341	0.037702	1
ENSG00000010165	METTL13	70.0498	62.7804	80.5259	80.5503	-0.0710642	1
ENSG00000010219	DYRK4	4.06741	4.29384	5.7743	6.1258	0.0819322	1
ENSG00000010244	ZNF207	226.284	223.144	316.211	302.511	-0.0454997	1
ENSG00000010256	UQCRC1	647.984	624.098	486.809	295.948	-0.302674	1
ENSG00000010270	STARD3NL	37.9625	39.9553	36.492	28.123	-0.129624	1
ENSG00000010278	CD9	107.741	86.6904	72.3162	36.7946	-0.544263	1
ENSG00000010322	NISCH	26.0314	31.7744	23.1757	21.9574	0.126444	1
ENSG00000010404	IDS	13.784	9.03966	7.89547	6.32469	-0.496139	1
ENSG00000010539	ZNF200	22.6419	26.6218	27.5359	27.1285	0.0987312	1
ENSG00000010626	LRRC23	1.71735	3.11868	2.98535	2.62534	0.279701	1
ENSG00000010704	HFE	37.8269	29.4241	26.8682	15.3941	-0.529973	1
ENSG00000010803	SCMH1	5.15205	4.02265	7.07057	7.1998	-0.121774	1
ENSG00000010818	HIVEP2	7.90885	7.36732	4.36018	6.56336	0.185617	1
ENSG00000011007	TCEB3	65.6209	77.5603	73.2982	78.2034	0.164999	1
ENSG00000011009	LYPLA2	12.6542	11.164	14.8875	18.8547	0.125024	1
ENSG00000011021	CLCN6	17.3995	18.1697	7.22769	5.09157	-0.0825514	1
ENSG00000011028	MRC2	22.2352	29.4241	14.6911	11.0583	0.13218	1
ENSG00000011105	TSPAN9	9.98775	8.99446	8.20971	5.44957	-0.334623	1
ENSG00000011114	BTBD7	46.5493	36.1134	39.3595	37.6697	-0.219157	1
ENSG00000011132	APBA3	3.93183	2.7119	4.08522	5.37002	0.0159153	1
ENSG00000011143	MKS1	12.2022	12.6103	16.9694	14.8769	-0.0863728	1
ENSG00000011198	ABHD5	7.68289	6.14697	8.05259	9.34781	-0.0203115	1
ENSG00000011243	AKAP8L	36.9682	49.5373	33.0745	41.0906	0.371631	1
ENSG00000011258	MBTD1	12.5638	10.8024	8.95605	8.59203	-0.149483	1
ENSG00000011260	UTP18	126.225	138.488	171.54	182.461	0.108141	1
ENSG00000011275	RNF216	79.1337	92.2497	79.6617	70.4467	0.0348145	1
ENSG00000011295	TTC19	76.0154	56.7691	63.7137	69.2931	-0.148168	1
ENSG00000011304	PTBP1	423.96	467.305	466.972	441.694	0.0289455	1
ENSG00000011376	LARS2	167.894	223.867	169.183	109.668	-0.0153735	1
ENSG00000011405	PIK3C2A	110.588	140.748	87.9107	89.4605	0.213735	1
ENSG00000011422	PLAUR	89.483	68.2042	41.0093	32.4986	-0.373853	1
ENSG00000011426	ANLN	569.166	968.057	624.41	509.157	0.307554	1
ENSG00000011451	WIZ	14.5071	14.6443	14.3375	13.6438	-0.0283422	1
ENSG00000011454	RABGAP1	51.6561	60.0234	40.9307	37.7095	0.077862	1
ENSG00000011478	QPCTL	17.3995	12.0679	8.4454	4.73357	-0.621567	1
ENSG00000011485	PPP5C	77.1	74.6676	101.463	100.638	-0.0265535	1
ENSG00000011523	CEP68	19.0264	18.8477	19.012	19.3321	0.00543773	1
ENSG00000011566	MAP4K3	31.0479	37.2434	35.3921	35.3228	0.126857	1
ENSG00000011638	TMEM159	6.28189	9.17526	7.38481	4.89268	0.0382681	1
ENSG00000012048	BRCA1	101.279	153.267	117.057	142.763	0.439077	1
ENSG00000012061	ERCC1	22.5967	17.2206	26.5932	35.5217	0.101171	1
ENSG00000012171	SEMA3B	3.34432	3.29948	2.43542	1.15356	-0.380955	1
ENSG00000012174	MBTPS2	322.998	234.218	173.74	93.5179	-0.599984	1
ENSG00000012211	PRICKLE3	10.1685	8.31649	8.4454	12.1323	0.137984	1
ENSG00000012232	EXTL3	33.7595	27.571	30.5213	23.7076	-0.326119	1
ENSG00000012660	ELOVL5	474.396	491.577	423.92	260.108	-0.257137	1
ENSG00000012817	KDM5D	37.9625	45.6955	34.96	33.0554	0.110606	1
ENSG00000012822	CALCOCO1	4.8357	5.74018	4.55659	4.45513	0.116672	1
ENSG00000012963	UBR7	53.735	45.4243	70.7449	61.8944	-0.213949	1
ENSG00000012983	MAP4K5	47.5435	44.7915	50.3581	64.0424	0.152981	1
ENSG00000013016	EHD3	2.39525	1.76273	2.90679	2.58556	-0.282891	1
ENSG00000013275	PSMC4	132.281	122.759	186.427	176.415	-0.0912484	1
ENSG00000013288	MAN2B2	55.4072	59.6618	39.9094	28.9981	-0.104669	1
ENSG00000013297	CLDN11	2.44045	2.89269	2.04261	2.3469	0.224585	1
ENSG00000013306	SLC25A39	25.9862	26.0794	31.3855	38.2266	0.164804	1
ENSG00000013364	MVP	23.9977	27.1642	13.0805	20.2867	0.356489	1
ENSG00000013374	NUB1	63.9939	72.0913	68.7416	73.9074	0.137336	1
ENSG00000013375	PGM3	69.7787	92.4757	76.6371	79.3967	0.231054	1
ENSG00000013392	RWDD2A	2.30487	1.44635	1.57124	1.94912	-0.178783	1
ENSG00000013441	CLK1	4.20299	3.61586	8.79893	16.0703	0.59815	1
ENSG00000013503	POLR3B	38.1433	60.4753	58.8821	78.442	0.51756	1
ENSG00000013523	ANGEL1	62.6381	57.3567	32.2889	17.8603	-0.335901	1
ENSG00000013561	RNF14	43.0242	33.8987	43.484	47.6937	-0.0839672	1
ENSG00000013563	DNASE1L1	81.6194	64.1364	55.9753	35.0841	-0.471835	1
ENSG00000013573	DDX11	20.3822	27.2546	24.472	27.3672	0.283749	1
ENSG00000013583	HEBP1	10.3945	8.49728	9.07389	13.6438	0.187641	1
ENSG00000013588	GPRC5A	511.228	351.1	201.904	144.632	-0.524607	1
ENSG00000013810	TACC3	201.698	256.772	219.895	207.084	0.137748	1
ENSG00000014123	UFL1	197.179	303.145	215.613	127.608	0.0613304	1
ENSG00000014138	POLA2	47.9954	70.9613	66.3848	48.5688	0.0630215	1
ENSG00000014164	ZC3H3	10.6205	11.5708	8.32756	8.23403	0.0635306	1
ENSG00000014216	CAPN1	68.1969	94.7356	66.2669	65.4347	0.252155	1
ENSG00000014641	MDH1	346.634	313.405	379.532	291.612	-0.263349	1
ENSG00000014824	SLC30A9	117.503	87.5039	94.7456	92.3643	-0.238656	1
ENSG00000014914	MTMR11	2.21448	1.58194	2.08189	1.82978	-0.327884	1
ENSG00000014919	COX15	179.418	157.155	167.376	120.607	-0.320304	1
ENSG00000015133	CCDC88C	34.1211	36.3394	23.49	21.679	0.0100367	1
ENSG00000015153	YAF2	5.19725	3.84186	5.42077	6.76224	0.00123528	1
ENSG00000015171	ZMYND11	49.6224	51.7069	56.6038	65.2358	0.13872	1
ENSG00000015475	BID	23.9073	23.8195	24.0399	29.5152	0.154054	1
ENSG00000015532	XYLT2	98.2957	104.408	63.0852	44.8695	-0.112569	1
ENSG00000015676	NUDCD3	95.1322	89.4022	90.3854	61.0989	-0.301976	1
ENSG00000016391	CHDH	8.31559	7.27693	6.12782	5.13135	-0.219241	1
ENSG00000016864	GLT8D1	81.6194	81.1762	76.9121	54.5355	-0.224452	1
ENSG00000017260	ATP2C1	296.921	288.139	214.002	132.898	-0.279208	1
ENSG00000017483	SLC38A5	156.64	195.618	170.361	121.8	-0.0430657	1
ENSG00000017797	RALBP1	30.4152	27.4354	30.7177	31.0268	-0.0641896	1
ENSG00000018189	RUFY3	11.1176	8.58768	9.50598	8.19425	-0.296631	1
ENSG00000018236	CNTN1	27.4324	37.9214	21.251	15.2747	0.127378	1
ENSG00000018408	WWTR1	90.9744	71.9105	72.984	68.7362	-0.221104	1
ENSG00000018510	AGPS	179.87	223.506	212.431	229.519	0.207577	1
ENSG00000018610	CXorf56	16.3148	12.0679	19.4048	25.4976	0.0734809	1
ENSG00000018699	TTC27	89.4378	147.301	125.463	137.512	0.406142	1
ENSG00000019144	PHLDB1	22.7775	28.8817	17.9514	19.1332	0.237176	1
ENSG00000019186	CYP24A1	10.3041	13.2883	7.54194	4.53468	-0.00300604	1
ENSG00000019485	PRDM11	2.66641	2.07912	1.96405	2.22756	-0.0987853	1
ENSG00000019549	SNAI2	6.05592	4.79102	4.79227	4.29601	-0.254475	1
ENSG00000019995	ZRANB1	33.3076	34.0795	35.1957	39.1017	0.0954077	1
ENSG00000020129	NCDN	15.6369	19.7517	19.8369	23.5883	0.288582	1
ENSG00000020256	ZFP64	21.2861	16.6782	21.0546	22.6336	-0.106178	1
ENSG00000020426	MNAT1	47.0464	36.5202	50.751	51.95	-0.144271	1
ENSG00000020577	SAMD4A	31.8162	24.9043	26.3182	31.3052	-0.047757	1
ENSG00000020922	MRE11A	45.0127	68.1138	49.219	54.6946	0.381768	1
ENSG00000021355	SERPINB1	190.174	183.234	127.231	114.64	-0.0916301	1
ENSG00000021574	SPAST	122.519	106.578	94.0778	68.418	-0.307773	1
ENSG00000021645	NRXN3	12.6542	7.68371	5.81358	3.4209	-0.734132	1
ENSG00000021762	OSBPL5	49.9388	47.7746	37.8275	35.5615	-0.0747234	1
ENSG00000021826	CPS1	1954.75	3985.13	2092.06	2738.43	0.732432	1
ENSG00000022267	FHL1	6.1915	3.93225	5.10652	4.01757	-0.504605	1
ENSG00000022277	RTFDC1	55.9495	43.4356	65.0492	69.0545	-0.104941	1
ENSG00000022567	SLC45A4	7.23095	5.2882	8.6418	6.44402	-0.435386	1
ENSG00000022840	RNF10	38.6404	40.2717	45.2909	51.0351	0.121556	1
ENSG00000022976	ZNF839	6.73382	5.2882	6.52063	9.58648	0.168854	1
ENSG00000023041	ZDHHC6	17.3995	19.7517	25.8468	23.827	0.0105086	1
ENSG00000023171	GRAMD1B	818.679	774.925	369.162	256.408	-0.203837	1
ENSG00000023191	RNH1	117.503	133.335	132.77	131.744	0.0828515	1
ENSG00000023228	NDUFS1	425.858	570.493	399.055	356.927	0.168945	1
ENSG00000023287	RB1CC1	76.6029	81.5377	68.6631	81.7038	0.168402	1
ENSG00000023318	ERP44	318.117	385.451	291.425	176.256	-0.117972	1
ENSG00000023330	ALAS1	82.2069	132.205	126.956	132.739	0.340872	1
ENSG00000023516	AKAP11	151.624	183.867	108.69	89.4207	0.0700958	1
ENSG00000023572	GLRX2	18.8909	12.2939	20.4261	25.1396	-0.0697451	1
ENSG00000023608	SNAPC1	41.4876	29.8761	29.7749	28.7594	-0.280931	1
ENSG00000023697	DERA	55.7687	36.7914	47.1764	45.7048	-0.318969	1
ENSG00000023734	STRAP	186.152	158.917	218.873	229.041	-0.0620603	1
ENSG00000023839	ABCC2	524.38	658.539	611.015	528.41	0.0640314	1
ENSG00000023892	DEF6	6.82421	8.0453	6.95272	5.64846	-0.0108358	1
ENSG00000023902	PLEKHO1	2.25967	2.21472	3.06391	4.81313	0.402172	1
ENSG00000023909	GCLM	273.24	215.144	301.874	393.443	0.0816709	1
ENSG00000024526	DEPDC1	331.494	344.004	400.194	297.976	-0.188749	1
ENSG00000024862	CCDC28A	2.48564	2.07912	2.98535	2.50601	-0.254162	1
ENSG00000025156	HSF2	33.172	47.5034	41.952	38.0675	0.187206	1
ENSG00000025293	PHF20	197.631	204.477	142.904	157.123	0.0866155	1
ENSG00000025434	NR1H3	3.38951	3.25428	4.39946	4.73357	0.0370458	1
ENSG00000025708	TYMP	6.01073	5.92098	5.49933	6.92136	0.159803	1
ENSG00000025770	NCAPH2	38.7308	39.3225	47.2942	51.7113	0.0816852	1
ENSG00000025772	TOMM34	44.9675	34.2603	47.8442	53.5808	-0.0789978	1
ENSG00000025796	SEC63	142.088	121.177	92.4673	56.5642	-0.400245	1
ENSG00000025800	KPNA6	95.1322	90.3514	74.4766	57.1211	-0.201882	1
ENSG00000026025	VIM	2317.34	3555.48	2805.8	2655.22	0.277719	1
ENSG00000026103	FAS	46.956	37.379	37.2383	21.5994	-0.513913	1
ENSG00000026297	RNASET2	12.6542	8.76847	7.97403	8.35336	-0.266977	1
ENSG00000026508	CD44	409.453	341.518	238.671	130.591	-0.457176	1
ENSG00000026559	KCNG1	34.9345	32.2264	29.5393	35.6808	0.0752849	1
ENSG00000026652	AGPAT4	9.08388	9.85323	6.28495	3.61979	-0.191193	1
ENSG00000026950	BTN3A1	13.6032	10.1244	8.99533	4.97224	-0.582713	1
ENSG00000027001	MIPEP	129.208	199.008	144.672	84.0109	0.0471767	1
ENSG00000027075	PRKCH	4.20299	2.6667	2.4747	2.98334	-0.235354	1
ENSG00000027697	IFNGR1	140.145	163.03	134.537	85.9601	-0.141836	1
ENSG00000027847	B4GALT7	21.8736	20.294	17.1265	18.0592	-0.0237128	1
ENSG00000027869	SH2D2A	65.7565	58.577	49.8475	49.3246	-0.0993727	1
ENSG00000028116	VRK2	52.6956	53.6956	60.8462	66.7076	0.0846907	1
ENSG00000028137	TNFRSF1B	8.13482	6.77975	5.46005	3.4209	-0.415354	1
ENSG00000028203	VEZT	123.062	108.702	122.046	80.3514	-0.374774	1
ENSG00000028310	BRD9	29.1498	29.4241	32.446	35.4421	0.0747397	1
ENSG00000028528	SNX1	48.5378	40.8141	60.1784	51.0748	-0.242548	1
ENSG00000028839	TBPL1	5.87515	6.14697	8.52396	11.2174	0.270284	1
ENSG00000029153	ARNTL2	7.54731	8.0001	6.32423	7.51803	0.162436	1
ENSG00000029363	BCLAF1	233.108	312.727	292.211	274.865	0.161552	1
ENSG00000029364	SLC39A9	146.291	114.894	129.823	96.7797	-0.383446	1
ENSG00000029639	TFB1M	21.4217	20.6104	25.7683	23.3894	-0.101123	1
ENSG00000029725	RABEP1	73.6201	77.7411	90.5033	98.4106	0.102027	1
ENSG00000029993	HMGB3	65.4401	56.1363	92.8994	98.6094	-0.0330394	1
ENSG00000030066	NUP160	166.131	302.151	157.477	197.497	0.626589	1
ENSG00000030110	BAK1	4.65493	6.96054	5.89214	5.7678	0.268013	1
ENSG00000030582	GRN	269.443	292.071	182.617	142.126	-0.0581969	1
ENSG00000031003	FAM13B	9.76178	7.45772	7.77762	14.2405	0.309471	1
ENSG00000031081	ARHGAP31	7.99924	7.05094	5.22436	4.69379	-0.170896	1
ENSG00000031691	CENPQ	18.3485	13.7403	24.3542	17.2238	-0.463599	1
ENSG00000031698	SARS	179.644	206.601	190.473	245.469	0.288584	1
ENSG00000031823	RANBP3	30.4152	26.5766	31.1891	26.333	-0.219543	1
ENSG00000032219	ARID4A	14.8686	16.0906	14.3768	15.6327	0.117328	1
ENSG00000032389	TSSC1	24.8564	18.8929	27.0253	31.0665	-0.0537413	1
ENSG00000032444	PNPLA6	92.8273	101.244	66.699	47.097	-0.105007	1
ENSG00000032742	IFT88	26.2122	39.0513	39.2024	35.0046	0.178226	1
ENSG00000033011	ALG1	170.515	181.381	183.01	131.347	-0.177028	1
ENSG00000033030	ZCCHC8	35.2961	53.7408	43.9161	53.382	0.435065	1
ENSG00000033050	ABCF2	218.872	309.97	300.263	356.967	0.361396	1
ENSG00000033100	CHPF2	130.745	124.024	116.782	98.0923	-0.156325	1
ENSG00000033170	FUT8	25.4439	19.3449	25.4933	19.2127	-0.401638	1
ENSG00000033178	UBA6	154.426	240.455	163.723	177.171	0.392402	1
ENSG00000033627	ATP6V0A1	84.7377	107.708	64.8528	54.8537	0.119822	1
ENSG00000033800	PIAS1	32.7652	36.7914	30.7177	24.7419	-0.0455089	1
ENSG00000033867	SLC4A7	380.122	564.165	256.779	257.204	0.366943	1
ENSG00000034053	APBA2	23.5006	27.8874	28.518	33.2543	0.232954	1
ENSG00000034152	MAP2K3	25.2631	20.7912	25.4933	30.6688	0.0205945	1
ENSG00000034510	TMSB10	117.232	150.33	140.861	156.844	0.251082	1
ENSG00000034533	ASTE1	5.78476	7.14133	9.03461	8.59203	0.0850951	1
ENSG00000034677	RNF19A	82.4328	80.8598	100.127	88.3467	-0.109653	1
ENSG00000034693	PEX3	59.9717	51.8877	61.4746	41.011	-0.386877	1
ENSG00000034713	GABARAPL2	6.55305	6.28256	9.50598	11.2969	0.130875	1
ENSG00000035115	SH3YL1	2.71161	1.58194	1.92477	2.14801	-0.303675	1
ENSG00000035141	FAM136A	28.3815	24.7687	38.0632	41.2099	-0.00993428	1
ENSG00000035403	VCL	674.467	972.396	467.993	443.205	0.30926	1
ENSG00000035499	DEPDC1B	68.9652	56.2719	75.3015	70.2876	-0.188779	1
ENSG00000035681	NSMAF	56.4466	62.1929	72.5911	82.8972	0.169127	1
ENSG00000035687	ADSS	120.124	138.081	158.184	158.595	0.0921375	1
ENSG00000035862	TIMP2	46.5041	25.2207	18.1478	14.9565	-0.686102	1
ENSG00000035928	RFC1	129.344	180.07	136.776	124.704	0.195512	1
ENSG00000036054	TBC1D23	41.3068	44.8367	44.466	33.8908	-0.124146	1
ENSG00000036257	CUL3	191.439	242.67	239.928	227.569	0.1244	1
ENSG00000036549	ZZZ3	41.5328	38.9609	51.733	55.6891	0.0213688	1
ENSG00000037042	TUBG2	6.68863	7.23173	5.69573	4.77335	-0.046288	1
ENSG00000037241	RPL26L1	13.0157	11.9776	17.3622	20.7243	0.106732	1
ENSG00000037280	FLT4	14.3263	15.1414	11.3522	10.382	-0.00913408	1
ENSG00000037474	NSUN2	252.857	331.078	320.14	380.754	0.312979	1
ENSG00000037637	FBXO42	10.8464	10.7572	10.9594	11.456	0.0269568	1
ENSG00000037749	MFAP3	159.623	159.866	131.552	86.159	-0.243191	1
ENSG00000037757	MRI1	21.015	19.7969	18.3442	14.678	-0.191609	1
ENSG00000037897	METTL1	11.3436	8.22609	16.7337	20.5254	0.0348022	1
ENSG00000038002	AGA	89.0311	69.8314	71.5306	53.5013	-0.38061	1
ENSG00000038210	PI4K2B	22.416	18.3957	23.0972	23.5883	-0.11581	1
ENSG00000038274	MAT2B	118.09	99.9787	131.63	126.534	-0.140657	1
ENSG00000038358	EDC4	94.4091	166.465	114.897	130.75	0.505712	1
ENSG00000038382	TRIO	340.668	418.084	296.925	287.674	0.14651	1
ENSG00000038532	CLEC16A	28.3815	20.746	22.1152	18.0194	-0.381122	1
ENSG00000039139	DNAH5	2.98277	3.20908	3.18175	3.22201	0.0601335	1
ENSG00000039319	ZFYVE16	105.979	193.268	125.856	138.427	0.516586	1
ENSG00000039523	FAM65A	2.84719	2.84749	1.80692	1.074	-0.250965	1
ENSG00000039560	RAI14	59.6554	66.6675	63.8708	67.3838	0.117896	1
ENSG00000039650	PNKP	15.3206	14.9606	13.7876	11.4163	-0.142698	1
ENSG00000040199	PHLPP2	47.4079	42.7124	43.8768	33.8908	-0.253179	1
ENSG00000040275	SPDL1	66.7959	87.7751	104.605	97.8537	0.114857	1
ENSG00000040341	STAU2	27.9747	32.5428	34.253	30.5494	0.0193876	1
ENSG00000040487	PQLC2	11.5695	9.44645	9.11317	9.26825	-0.143253	1
ENSG00000040531	CTNS	21.9188	20.4296	23.5686	20.3663	-0.157237	1
ENSG00000040608	RTN4R	1.98851	2.98309	2.19973	1.67067	0.144709	1
ENSG00000040633	PHF23	15.6821	14.5087	27.261	32.1803	0.120742	1
ENSG00000040731	CDH10	53.4638	58.4866	59.9427	29.0379	-0.374293	1
ENSG00000040933	INPP4A	38.5048	33.2208	28.4394	23.7474	-0.232841	1
ENSG00000041353	RAB27B	54.0062	44.0231	51.7723	61.4569	-0.00369329	1
ENSG00000041357	PSMA4	282.188	229.246	401.726	376.379	-0.175372	1
ENSG00000041802	LSG1	102.905	100.385	98.6737	76.652	-0.187428	1
ENSG00000041880	PARP3	5.24244	4.79102	4.3209	4.57446	-0.0285919	1
ENSG00000041988	THAP3	6.2367	4.97181	5.06724	6.36447	0.00724901	1
ENSG00000042088	TDP1	48.4926	51.5713	59.5499	53.2626	-0.043702	1
ENSG00000042286	AIFM2	78.3202	67.5715	82.8828	83.1358	-0.0970026	1
ENSG00000042317	SPATA7	19.9755	22.1924	25.3362	24.8612	0.0540396	1
ENSG00000042429	MED17	24.1333	40.4525	42.9341	47.455	0.389856	1
ENSG00000042445	RETSAT	100.601	131.843	86.6537	49.9213	-0.043108	1
ENSG00000042493	CAPG	44.4704	39.0513	36.7669	27.765	-0.282132	1
ENSG00000042753	AP2S1	39.6347	37.9666	39.1238	49.0462	0.144132	1
ENSG00000043093	DCUN1D1	46.1877	33.9891	43.209	41.9259	-0.235375	1
ENSG00000043143	JADE2	23.8621	25.537	26.9074	24.8214	-0.0121189	1
ENSG00000043355	ZIC2	6.05592	6.82494	6.63848	6.76224	0.0971589	1
ENSG00000043514	TRIT1	43.0242	40.3621	46.0765	41.369	-0.124606	1
ENSG00000043591	ADRB1	2.03371	2.6215	1.96405	1.55134	0.0562295	1
ENSG00000044090	CUL7	9.40024	14.9606	9.74167	11.0583	0.441299	1
ENSG00000044115	CTNNA1	712.023	1071.74	698.925	916.403	0.494748	1
ENSG00000044446	PHKA2	25.941	36.701	26.0825	20.9232	0.146684	1
ENSG00000044459	CNTLN	9.94256	16.859	15.6731	16.4681	0.377934	1
ENSG00000044524	EPHA3	39.1375	45.5599	45.2909	30.3108	-0.154842	1
ENSG00000044574	HSPA5	5652.53	7298.71	4564.84	4383.13	0.193243	1
ENSG00000046604	DSG2	572.239	762.631	445.21	325.9	0.0974013	1
ENSG00000046647	GEMIN8	9.53582	7.68371	10.2916	10.9389	-0.0890807	1
ENSG00000046651	OFD1	14.7331	25.2207	22.8615	30.7881	0.574378	1
ENSG00000047056	WDR37	7.36653	8.1357	6.91344	7.43847	0.124976	1
ENSG00000047188	YTHDC2	41.8491	67.9783	38.9667	55.0924	0.606628	1
ENSG00000047230	CTPS2	38.776	53.6956	44.2303	41.1304	0.191536	1
ENSG00000047249	ATP6V1H	63.0449	91.1198	73.1411	70.8842	0.250125	1
ENSG00000047315	POLR2B	227.368	391.327	301.756	341.454	0.469697	1
ENSG00000047346	FAM214A	5.69437	5.74018	5.34221	4.65402	-0.0876501	1
ENSG00000047365	ARAP2	13.5128	16.2714	11.3522	15.4338	0.351117	1
ENSG00000047578	KIAA0556	13.2417	15.8194	10.3309	11.814	0.229287	1
ENSG00000047579	DTNBP1	3.52509	2.53111	2.12117	3.4209	0.0846272	1
ENSG00000047597	XK	3.88664	2.25992	2.39614	2.82423	-0.296991	1
ENSG00000047621	C12orf4	16.36	18.3957	25.8468	23.9861	0.00562451	1
ENSG00000047634	SCML1	12.0667	13.4691	15.2017	17.5818	0.187285	1
ENSG00000047644	WWC3	21.9188	14.3731	17.0086	19.3321	-0.206427	1
ENSG00000047849	MAP4	173.001	209.133	127.584	104.178	0.059756	1
ENSG00000047932	GOPC	46.0973	51.0741	55.7004	56.2857	0.0766137	1
ENSG00000048028	USP28	49.7128	69.8314	57.468	54.9731	0.219218	1
ENSG00000048140	TSPAN17	19.8851	20.8364	21.9973	16.5476	-0.164847	1
ENSG00000048162	NOP16	25.1276	23.7291	37.0026	48.2108	0.211623	1
ENSG00000048342	CC2D2A	6.50786	14.5539	13.002	20.2072	0.831459	1
ENSG00000048392	RRM2B	33.7143	24.6783	36.1385	37.7095	-0.162482	1
ENSG00000048405	ZNF800	54.8197	52.7012	49.3761	47.5744	-0.0553109	1
ENSG00000048471	SNX29	14.1907	11.7064	9.2703	9.98426	-0.11211	1
ENSG00000048544	MRPS10	33.172	24.7235	30.482	44.1137	0.113687	1
ENSG00000048649	RSF1	25.9862	34.8479	17.755	27.0092	0.500335	1
ENSG00000048707	VPS13D	68.3777	122.985	50.9866	72.1174	0.708805	1
ENSG00000048828	FAM120A	333.392	336.095	359.735	287.674	-0.152147	1
ENSG00000048991	R3HDM1	23.7266	16.2262	17.9121	14.8769	-0.420232	1
ENSG00000049130	KITLG	21.4669	21.7404	26.5146	31.6632	0.15464	1
ENSG00000049167	ERCC8	9.98775	7.09613	10.1345	8.87047	-0.332259	1
ENSG00000049192	ADAMTS6	7.90885	5.60459	2.86751	4.57446	-0.0799819	1
ENSG00000049239	H6PD	61.0112	45.5599	28.0073	18.3376	-0.478409	1
ENSG00000049245	VAMP3	7.23095	9.03966	10.1738	13.0869	0.345826	1
ENSG00000049246	PER3	1.62696	2.07912	1.53196	1.55134	0.196165	1
ENSG00000049323	LTBP1	2.53083	3.20908	1.21771	2.22756	0.540819	1
ENSG00000049449	RCN1	551.993	455.418	420.031	321.764	-0.322747	1
ENSG00000049541	RFC2	62.2314	63.9104	94.7456	93.8361	0.00701713	1
ENSG00000049618	ARID1B	28.4267	29.1529	27.3002	25.7761	-0.0209839	1
ENSG00000049656	CLPTM1L	312.648	283.71	285.297	252.55	-0.157085	1
ENSG00000049759	NEDD4L	39.951	51.1193	33.4281	28.1628	0.111264	1
ENSG00000049860	HEXB	584.532	722.179	523.3	373.316	-0.0161881	1
ENSG00000049883	PTCD2	33.3528	28.5201	32.4853	25.5374	-0.284584	1
ENSG00000050130	JKAMP	221.719	167.686	235.568	159.47	-0.483146	1
ENSG00000050344	NFE2L3	101.369	117.154	91.9959	60.1044	-0.12567	1
ENSG00000050393	MCUR1	13.3773	13.0171	16.0659	18.4967	0.098427	1
ENSG00000050405	LIMA1	66.118	83.6621	62.4567	43.9148	-0.0115503	1
ENSG00000050426	LETMD1	39.4087	28.0229	23.6864	18.9343	-0.426071	1
ENSG00000050555	LAMC3	62.2766	93.3345	56.5645	62.5707	0.391448	1
ENSG00000050748	MAPK9	43.8828	38.9157	47.8442	45.1877	-0.125076	1
ENSG00000050820	BCAR1	17.6254	17.8985	16.2623	19.0934	0.126923	1
ENSG00000051009	FAM160A2	10.8916	12.1131	11.3522	11.456	0.08296	1
ENSG00000051108	HERPUD1	128.078	91.1198	95.6098	131.546	-0.00634693	1
ENSG00000051128	HOMER3	1.17503	1.94353	1.6498	2.14801	0.526935	1
ENSG00000051180	RAD51	19.9303	19.4805	25.6112	23.4292	-0.0860435	1
ENSG00000051341	POLQ	29.5565	42.7576	29.5393	30.9472	0.318174	1
ENSG00000051382	PIK3CB	29.5565	21.6048	21.6831	17.7807	-0.379332	1
ENSG00000051523	CYBA	89.7994	63.9104	60.0998	53.4615	-0.35276	1
ENSG00000051596	THOC3	25.1728	19.3449	24.0006	31.0665	0.0367851	1
ENSG00000051620	HEBP2	12.9705	15.6386	16.3016	16.5078	0.134332	1
ENSG00000051825	MPHOSPH9	48.1762	49.5825	56.1324	53.1433	-0.0221729	1
ENSG00000052126	PLEKHA5	70.0498	105.086	73.7696	64.9573	0.241338	1
ENSG00000052723	SIKE1	17.3091	11.8872	16.3016	18.7752	-0.130997	1
ENSG00000052795	FNIP2	11.2984	7.9097	8.52396	7.16002	-0.394379	1
ENSG00000052802	MSMO1	414.921	368.005	274.613	82.0221	-0.615649	1
ENSG00000052841	TTC17	171.328	235.8	201.747	216.312	0.277132	1
ENSG00000053108	FSTL4	105.843	156.341	105.626	53.024	-0.0146262	1
ENSG00000053254	FOXN3	2.89238	1.98873	1.96405	1.59112	-0.437422	1
ENSG00000053371	AKR7A2	28.1103	24.9043	32.4853	29.7141	-0.149728	1
ENSG00000053372	MRTO4	86.5906	70.2834	105.941	111.895	-0.0796161	1
ENSG00000053501	USE1	3.52509	3.29948	6.67776	7.39869	0.0685422	1
ENSG00000053747	LAMA3	7.45692	11.1188	5.81358	8.15447	0.538323	1
ENSG00000053770	AP5M1	27.1161	22.9155	43.484	44.3524	-0.0696186	1
ENSG00000053900	ANAPC4	29.8277	45.1983	44.9374	46.6197	0.295912	1
ENSG00000054116	TRAPPC3	18.8005	18.3505	26.0433	26.4523	-0.00129749	1
ENSG00000054118	THRAP3	168.029	243.438	193.419	194.673	0.277403	1
ENSG00000054148	PHPT1	10.7108	14.3731	16.1445	19.8094	0.347391	1
ENSG00000054267	ARID4B	51.8369	74.0348	43.3269	51.7113	0.401912	1
ENSG00000054277	OPN3	123.062	101.38	95.8455	76.2543	-0.301424	1
ENSG00000054282	SDCCAG8	22.6871	27.2998	25.9647	20.7641	-0.0184737	1
ENSG00000054356	PTPRN	13.0157	16.4522	10.763	8.98981	0.0965306	1
ENSG00000054392	HHAT	4.97128	2.98309	2.16045	2.54579	-0.362839	1
ENSG00000054523	KIF1B	120.034	127.278	76.205	67.5827	-0.0102038	1
ENSG00000054598	FOXC1	89.935	81.357	71.2556	72.1969	-0.0699279	1
ENSG00000054611	TBC1D22A	11.3436	9.71764	13.6305	14.2405	-0.0592166	1
ENSG00000054690	PLEKHH1	8.58676	7.05094	4.98868	4.73357	-0.203412	1
ENSG00000054793	ATP9A	108.148	76.7015	57.3894	37.7492	-0.532474	1
ENSG00000054965	FAM168A	6.32708	3.88705	4.24234	2.14801	-0.810098	1
ENSG00000054967	RELT	9.49062	8.72327	8.56324	8.19425	-0.0935049	1
ENSG00000054983	GALC	1097.03	1132.99	826.431	599.493	-0.150875	1
ENSG00000055044	NOP58	251.366	351.733	384.521	470.891	0.371431	1
ENSG00000055070	SZRD1	16.3148	14.7346	18.1478	23.5883	0.153907	1
ENSG00000055130	CUL1	152.618	223.867	216.634	229.24	0.295147	1
ENSG00000055147	FAM114A2	28.8786	28.4297	36.3741	26.4523	-0.250277	1
ENSG00000055163	CYFIP2	24.1785	23.9099	16.6158	15.1554	-0.0625677	1
ENSG00000055208	TAB2	13.3773	10.0792	12.1378	14.0416	-0.0793125	1
ENSG00000055211	GINM1	90.3869	68.9726	69.9593	48.6086	-0.4476	1
ENSG00000055332	EIF2AK2	144.438	119.685	117.371	97.0581	-0.27253	1
ENSG00000055483	USP36	66.5248	53.4244	37.5918	43.875	-0.0973972	1
ENSG00000055609	KMT2C	88.1272	128.634	56.9573	56.2062	0.349314	1
ENSG00000055917	PUM2	133.637	128.228	140.233	135.682	-0.0534397	1
ENSG00000055950	MRPL43	28.743	24.2715	37.0026	36.1979	-0.120453	1
ENSG00000056050	HPF1	19.614	19.7517	28.1644	25.6965	-0.0723428	1
ENSG00000056097	ZFR	176.254	249.721	243.306	316.115	0.431463	1
ENSG00000056277	ZNF280C	42.3915	44.9723	45.9587	29.9925	-0.237539	1
ENSG00000056586	RC3H2	89.9802	69.1534	71.9234	79.9536	-0.1185	1
ENSG00000056736	IL17RB	4.74531	3.97745	3.88881	2.78445	-0.353958	1
ENSG00000056972	TRAF3IP2	23.9525	21.65	25.8468	24.7816	-0.100842	1
ENSG00000056998	GYG2	25.4891	25.6726	26.5932	22.3552	-0.117379	1
ENSG00000057019	DCBLD2	229.809	157.742	124.874	102.349	-0.44749	1
ENSG00000057252	SOAT1	373.072	475.893	408.6	238.946	-0.129011	1
ENSG00000057294	PKP2	9.58101	11.9324	10.2523	7.47825	-0.0332874	1
ENSG00000057608	GDI2	378.043	536.73	524.872	494.32	0.191406	1
ENSG00000057663	ATG5	10.0781	8.85887	11.1951	13.246	0.056393	1
ENSG00000057757	PITHD1	32.3585	25.3111	42.4234	52.2284	0.0525402	1
ENSG00000057935	MTA3	28.4719	34.2151	37.5918	32.777	0.0195344	1
ENSG00000058056	USP13	37.1038	42.3056	34.9207	31.0268	0.025609	1
ENSG00000058063	ATP11B	139.151	114.533	97.9666	81.1469	-0.277105	1
ENSG00000058085	LAMC2	4.8357	3.97745	3.53528	2.46623	-0.378593	1
ENSG00000058262	SEC61A1	602.745	709.252	624.802	419.697	-0.120836	1
ENSG00000058272	PPP1R12A	119.266	184.68	122.556	129	0.375212	1
ENSG00000058453	CROCC	2.93757	2.6667	1.57124	2.30712	0.147228	1
ENSG00000058600	POLR3E	69.0556	62.1025	74.3981	88.9434	0.0745847	1
ENSG00000058668	ATP2B4	58.1188	57.1307	30.0106	18.9741	-0.211772	1
ENSG00000058673	ZC3H11A	133.456	131.798	106.451	112.85	0.0282729	1
ENSG00000058729	RIOK2	67.1575	111.64	95.9633	106.843	0.421315	1
ENSG00000058799	YIPF1	11.3436	9.08486	11.8236	8.39314	-0.407038	1
ENSG00000058804	NDC1	444.658	447.554	485.866	285.367	-0.344443	1
ENSG00000058866	DGKG	6.68863	6.77975	9.66311	13.5643	0.315406	1
ENSG00000059122	FLYWCH1	34.7086	30.2829	27.4181	32.5383	0.0166168	1
ENSG00000059145	UNKL	27.2968	22.1472	23.0579	28.7197	0.0155747	1
ENSG00000059377	TBXAS1	3.79625	4.20344	3.61385	2.62534	-0.121837	1
ENSG00000059378	PARP12	29.0594	33.6275	31.739	41.8861	0.312788	1
ENSG00000059573	ALDH18A1	592.305	856.101	564.781	375.742	0.0902893	1
ENSG00000059588	TARBP1	158.177	228.523	163.841	125.42	0.136236	1
ENSG00000059691	GATB	88.8503	99.0295	77.6191	49.7622	-0.162193	1
ENSG00000059758	CDK17	46.0069	58.1702	54.954	57.8769	0.200655	1
ENSG00000059769	DNAJC25	39.0471	29.2433	29.7749	25.9352	-0.318506	1
ENSG00000059804	SLC2A3	422.74	620.302	263.614	164.163	0.192736	1
ENSG00000060069	CTDP1	32.9008	40.0457	34.9993	37.0332	0.18265	1
ENSG00000060138	YBX3	106.295	89.9898	119.846	132.262	-0.0249174	1
ENSG00000060237	WNK1	177.475	172.386	130.923	119.294	-0.0804186	1
ENSG00000060339	CCAR1	82.2521	102.103	118.628	144.314	0.29472	1
ENSG00000060491	OGFR	41.5328	41.0853	52.8721	60.6613	0.108128	1
ENSG00000060642	PIGV	25.8055	22.5992	21.0546	12.4107	-0.421279	1
ENSG00000060656	PTPRU	36.8779	33.7631	31.5033	19.4514	-0.362327	1
ENSG00000060688	SNRNP40	76.5125	65.4019	109.358	108.037	-0.0998119	1
ENSG00000060749	QSER1	67.1123	64.498	46.9407	42.6021	-0.0907707	1
ENSG00000060762	MPC1	6.64344	5.2882	7.50266	5.92691	-0.334641	1
ENSG00000060971	ACAA1	15.0946	15.0962	16.8515	14.0416	-0.133437	1
ENSG00000060982	BCAT1	87.4945	64.2268	80.2116	98.4106	-0.0439701	1
ENSG00000061273	HDAC7	22.2352	19.6613	22.8615	24.6623	-0.0244133	1
ENSG00000061656	SPAG4	2.93757	2.6667	1.37483	1.19334	-0.159789	1
ENSG00000061676	NCKAP1	689.471	879.695	698.651	601.004	0.0931193	1
ENSG00000061794	MRPS35	126.316	109.922	169.183	186.996	0.0069638	1
ENSG00000061918	GUCY1B3	3.02796	5.64979	4.67443	3.73912	0.278819	1
ENSG00000061936	SFSWAP	31.997	38.5542	38.2596	40.0564	0.161791	1
ENSG00000061938	TNK2	6.59824	5.92098	5.1458	5.17113	-0.0813988	1
ENSG00000061987	MON2	51.3398	94.1933	43.4447	59.7464	0.69949	1
ENSG00000062194	GPBP1	36.3807	34.3959	45.3302	62.2524	0.242406	1
ENSG00000062282	DGAT2	8.40598	4.88142	2.82823	4.1369	-0.314683	1
ENSG00000062370	ZNF112	3.20873	4.47463	3.2996	3.69935	0.325841	1
ENSG00000062485	CS	525.148	500.662	431.658	225.262	-0.398447	1
ENSG00000062598	ELMO2	27.9747	33.7179	27.6931	24.7419	0.070049	1
ENSG00000062650	WAPL	141.546	164.748	154.767	175.341	0.198767	1
ENSG00000062716	VMP1	254.936	235.122	238.867	141.967	-0.389118	1
ENSG00000062725	APPBP2	57.4409	66.6223	58.4107	53.8593	0.056297	1
ENSG00000062822	POLD1	59.4746	100.159	72.3555	73.1914	0.394655	1
ENSG00000063046	EIF4B	640.527	725.342	708.274	725.589	0.105292	1
ENSG00000063176	SPHK2	2.35006	1.40115	2.86751	3.34134	-0.131769	1
ENSG00000063177	RPL18	306.321	275.258	320.336	373.276	0.0495427	1
ENSG00000063241	ISOC2	13.5128	15.1866	15.8302	21.4403	0.320094	1
ENSG00000063244	U2AF2	166.357	186.805	223.744	225.779	0.0808038	1
ENSG00000063245	EPN1	24.2237	19.6161	21.7616	21.9972	-0.143429	1
ENSG00000063322	MED29	8.76753	7.63851	8.91677	13.0074	0.225059	1
ENSG00000063438	AHRR	2.62122	3.07348	2.39614	2.14801	0.0542845	1
ENSG00000063587	ZNF275	16.9023	9.13006	9.78095	10.74	-0.423118	1
ENSG00000063601	MTMR1	42.9338	41.3564	50.7117	43.6761	-0.139335	1
ENSG00000063660	GPC1	960.813	928.238	731.097	495.076	-0.249413	1
ENSG00000063761	ADCK1	20.8794	17.6725	17.4407	12.7289	-0.334397	1
ENSG00000063854	HAGH	19.0716	14.1923	14.3375	14.1609	-0.235803	1
ENSG00000063978	RNF4	27.794	24.7235	37.4347	44.1535	0.0787391	1
ENSG00000064012	CASP8	76.5125	87.4135	71.8448	73.43	0.116497	1
ENSG00000064042	LIMCH1	681.11	714.947	552.958	497.224	-0.0258384	1
ENSG00000064102	ASUN	83.879	120.544	107.001	99.5243	0.205025	1
ENSG00000064115	TM7SF3	131.739	99.5267	96.2775	76.8111	-0.370774	1
ENSG00000064199	SPA17	4.42896	4.06785	7.07057	7.04069	-0.04964	1
ENSG00000064205	WISP2	6.73382	5.243	4.67443	2.3469	-0.590197	1
ENSG00000064309	CDON	3.84144	4.15824	3.88881	2.10823	-0.308191	1
ENSG00000064313	TAF2	38.2337	54.1476	53.1078	54.3764	0.248282	1
ENSG00000064393	HIPK2	108.645	68.7918	52.5186	44.949	-0.502679	1
ENSG00000064419	TNPO3	140.28	178.804	165.373	174.864	0.210419	1
ENSG00000064490	RFXANK	9.35504	8.0453	11.6272	15.2747	0.153254	1
ENSG00000064545	TMEM161A	117.639	158.917	114.504	81.7038	0.0515715	1
ENSG00000064601	CTSA	245.265	264.094	209.642	146.462	-0.148064	1
ENSG00000064607	SUGP2	58.9774	72.8597	50.6331	46.7788	0.126086	1
ENSG00000064651	SLC12A2	435.032	578.448	411.821	282.224	0.0233063	1
ENSG00000064652	SNX24	5.60399	4.56503	4.08522	5.17113	0.0100917	1
ENSG00000064666	CNN2	53.8254	39.5937	44.466	41.0906	-0.284442	1
ENSG00000064687	ABCA7	33.6239	38.3282	17.8728	15.4338	0.0619842	1
ENSG00000064703	DDX20	47.2723	78.1027	65.7955	72.6345	0.414442	1
ENSG00000064726	BTBD1	54.0966	50.8481	74.2802	75.1405	-0.0270547	1
ENSG00000064932	SBNO2	33.1268	33.6275	32.2889	32.6974	0.0199124	1
ENSG00000064933	PMS1	41.352	68.4302	51.8115	47.813	0.318728	1
ENSG00000064961	HMG20B	38.0981	32.0456	29.1464	39.3801	0.0875998	1
ENSG00000064989	CALCRL	7.63769	8.49728	5.7743	3.69935	-0.138666	1
ENSG00000064995	TAF11	4.74531	7.36732	10.0952	9.26825	0.16276	1
ENSG00000064999	ANKS1A	18.7101	19.0285	11.3129	11.3367	0.0164201	1
ENSG00000065000	AP3D1	142.54	174.059	132.534	120.09	0.0966236	1
ENSG00000065029	ZNF76	4.88089	4.51983	7.14913	8.39314	0.102717	1
ENSG00000065054	SLC9A3R2	7.63769	6.10177	8.09187	5.60869	-0.426404	1
ENSG00000065057	NTHL1	22.3256	18.0793	23.9221	27.0092	-0.0358951	1
ENSG00000065060	UHRF1BP1	61.5535	54.7351	39.7916	35.8399	-0.162071	1
ENSG00000065135	GNAI3	179.825	157.878	204.496	164.879	-0.251883	1
ENSG00000065150	IPO5	457.312	761.546	539.445	644.203	0.495991	1
ENSG00000065154	OAT	191.711	295.597	250.455	206.726	0.183902	1
ENSG00000065183	WDR3	125.773	192.093	142.472	207.283	0.574141	1
ENSG00000065243	PKN2	165.86	216.681	161.091	112.015	0.00754715	1
ENSG00000065268	WDR18	53.2831	49.1758	58.9999	74.9018	0.144311	1
ENSG00000065308	TRAM2	46.5041	28.7461	28.4394	16.9056	-0.71528	1
ENSG00000065325	GLP2R	118.497	107.436	101.463	92.603	-0.136946	1
ENSG00000065328	MCM10	76.2413	103.504	115.132	123.749	0.247789	1
ENSG00000065357	DGKA	7.45692	10.9832	6.48135	5.13135	0.20739	1
ENSG00000065361	ERBB3	3.07315	3.48027	1.68908	1.03423	-0.0795379	1
ENSG00000065413	ANKRD44	2.25967	3.34467	2.59254	2.14801	0.171161	1
ENSG00000065427	KARS	292.808	423.553	387.114	413.849	0.300501	1
ENSG00000065457	ADAT1	6.64344	4.56503	6.28495	5.80757	-0.315029	1
ENSG00000065485	PDIA5	68.1969	67.5715	46.1551	31.8621	-0.201841	1
ENSG00000065491	TBC1D22B	3.97702	4.11305	3.88881	4.45513	0.124346	1
ENSG00000065518	NDUFB4	19.162	17.085	23.8828	25.4976	-0.0152238	1
ENSG00000065526	SPEN	74.8855	99.9787	58.5679	68.418	0.335483	1
ENSG00000065548	ZC3H15	176.571	164.793	238.317	254.778	0.0162094	1
ENSG00000065559	MAP2K4	33.9855	22.4636	36.6884	38.4652	-0.213387	1
ENSG00000065600	TMEM206	82.1165	71.0065	58.0179	52.6262	-0.180716	1
ENSG00000065613	SLK	229.538	345.315	217.381	273.036	0.46838	1
ENSG00000065615	CYB5R4	22.1448	16.4974	23.0579	23.3496	-0.181085	1
ENSG00000065621	GSTO2	17.2187	11.2092	13.984	13.8825	-0.312701	1
ENSG00000065665	SEC61A2	12.6542	16.181	13.5126	6.36447	-0.216744	1
ENSG00000065802	ASB1	12.7897	11.2544	8.28828	12.4903	0.173722	1
ENSG00000065809	FAM107B	19.0716	19.0285	17.3229	17.9001	0.0211514	1
ENSG00000065833	ME1	357.209	394.31	429.694	390.261	-0.0043106	1
ENSG00000065882	TBC1D1	26.2122	28.5653	28.4787	26.7308	0.0155127	1
ENSG00000065883	CDK13	59.0226	67.9331	67.5239	62.5309	0.0437612	1
ENSG00000065911	MTHFD2	452.025	343.462	423.841	589.35	0.090921	1
ENSG00000065923	SLC9A7	50.5715	33.8987	22.7437	14.2405	-0.606963	1
ENSG00000065970	FOXJ2	13.9196	11.0284	11.8628	8.71136	-0.385595	1
ENSG00000065978	YBX1	423.779	379.756	639.454	714.093	0.0409637	1
ENSG00000065989	PDE4A	2.89238	2.16952	2.23901	1.47178	-0.496382	1
ENSG00000066027	PPP2R5A	39.1375	32.0456	39.5559	39.1415	-0.14429	1
ENSG00000066044	ELAVL1	80.8059	70.4642	89.9926	90.8527	-0.0822946	1
ENSG00000066084	DIP2B	76.0606	107.662	71.6877	86.5567	0.394447	1
ENSG00000066117	SMARCD1	77.0096	57.3115	72.1983	65.4744	-0.280962	1
ENSG00000066135	KDM4A	26.8901	35.5711	24.6291	29.3959	0.3344	1
ENSG00000066136	NFYC	20.6986	22.328	27.7323	26.4125	0.00885884	1
ENSG00000066230	SLC9A3	5.37802	4.15824	3.41744	3.38112	-0.220507	1
ENSG00000066248	NGEF	3.20873	3.38987	2.82823	2.66512	0.00313735	1
ENSG00000066322	ELOVL1	164.775	130.759	147.264	112.373	-0.360006	1
ENSG00000066379	ZNRD1	5.87515	6.59895	10.2916	12.6494	0.251368	1
ENSG00000066422	ZBTB11	37.9173	52.9724	42.3841	64.0027	0.542657	1
ENSG00000066427	ATXN3	21.4217	16.859	23.0972	20.0083	-0.271677	1
ENSG00000066455	GOLGA5	65.4853	61.6957	67.4453	64.2015	-0.0784114	1
ENSG00000066557	LRRC40	53.9158	73.628	85.2396	58.9509	-0.0702402	1
ENSG00000066583	ISOC1	27.0257	26.9382	31.1891	31.703	0.0105389	1
ENSG00000066629	EML1	23.6362	27.6614	25.2969	29.7141	0.229545	1
ENSG00000066651	TRMT11	46.1425	50.3961	43.1697	41.6475	0.0433063	1
ENSG00000066654	THUMPD1	115.695	110.193	141.568	154.299	0.0400146	1
ENSG00000066697	MSANTD3	19.162	18.1697	23.5293	25.5374	0.0341661	1
ENSG00000066735	KIF26A	109.91	116.069	102.759	80.4309	-0.114231	1
ENSG00000066739	ATG2B	40.7645	51.3905	40.1844	35.3626	0.0995272	1
ENSG00000066777	ARFGEF1	91.11	131.617	81.9007	72.2367	0.236494	1
ENSG00000066827	ZFAT	5.10686	5.60459	5.81358	6.16558	0.107578	1
ENSG00000066855	MTFR1	28.0199	29.5597	32.2889	34.8057	0.0938961	1
ENSG00000066926	FECH	82.3425	74.3512	102.327	92.0063	-0.150648	1
ENSG00000066933	MYO9A	87.5849	93.4701	56.9966	51.8306	0.0071101	1
ENSG00000067048	DDX3Y	148.415	168.002	130.177	164.283	0.25431	1
ENSG00000067057	PFKP	522.346	750.021	531.353	455.378	0.194011	1
ENSG00000067064	IDI1	141.41	126.374	175.625	139.342	-0.254789	1
ENSG00000067066	SP100	52.334	53.6504	52.715	53.3422	0.0264283	1
ENSG00000067082	KLF6	26.8901	21.7856	21.2903	25.259	-0.033528	1
ENSG00000067113	PLPP1	55.0908	47.865	38.9667	26.3728	-0.341579	1
ENSG00000067141	NEO1	30.3248	34.8931	19.0905	15.4736	0.027243	1
ENSG00000067167	TRAM1	176.616	159.866	178.493	147.695	-0.207413	1
ENSG00000067177	PHKA1	106.159	139.798	97.3381	94.035	0.20034	1
ENSG00000067182	TNFRSF1A	184.751	158.782	131.552	119.891	-0.182717	1
ENSG00000067208	EVI5	35.3413	29.8761	30.6391	22.9519	-0.320951	1
ENSG00000067221	STOML1	11.6147	8.18089	8.60252	7.87603	-0.330905	1
ENSG00000067225	PKM	2638.08	3469.65	3005.31	2931.91	0.181858	1
ENSG00000067248	DHX29	99.516	188.567	142.983	174.347	0.58148	1
ENSG00000067334	DNTTIP2	187.688	259.574	234.036	260.943	0.303577	1
ENSG00000067365	METTL22	5.01647	4.61023	6.36351	7.00091	0.0298733	1
ENSG00000067369	TP53BP1	83.9694	146.307	82.8435	119.493	0.672009	1
ENSG00000067533	RRP15	41.8491	34.1247	76.4407	90.455	0.0748018	1
ENSG00000067560	RHOA	241.514	194.082	295.471	315.28	-0.0761485	1
ENSG00000067596	DHX8	79.3145	114.035	65.9527	78.9592	0.409775	1
ENSG00000067606	PRKCZ	5.78476	4.70062	6.28495	7.08047	-0.0328414	1
ENSG00000067646	ZFY	24.9468	28.7461	28.7144	29.4754	0.117351	1
ENSG00000067704	IARS2	2149.94	2588.6	1772.43	1021.93	-0.119525	1
ENSG00000067715	SYT1	29.9181	27.4806	20.2297	14.7576	-0.247933	1
ENSG00000067798	NAV3	9.26466	9.94363	6.04926	7.63736	0.200099	1
ENSG00000067829	IDH3G	69.9143	73.8088	76.5585	66.986	-0.0572092	1
ENSG00000067836	ROGDI	1.49138	1.22035	1.76764	2.02867	0.000745494	1
ENSG00000067900	ROCK1	84.9637	93.7865	70.195	82.1812	0.181624	1
ENSG00000067955	CBFB	73.6201	61.2889	92.153	105.61	0.00990221	1
ENSG00000067992	PDK3	13.6032	10.6216	12.8056	8.03514	-0.50223	1
ENSG00000068001	HYAL2	26.1218	25.4918	22.508	18.3774	-0.148987	1
ENSG00000068024	HDAC4	81.6646	72.4077	56.7217	45.7844	-0.227625	1
ENSG00000068028	RASSF1	7.95405	5.469	7.18841	10.7798	0.104559	1
ENSG00000068078	FGFR3	9.26466	8.0453	6.28495	5.44957	-0.204388	1
ENSG00000068079	IFI35	12.2022	9.62724	15.1624	17.1841	-0.0285957	1
ENSG00000068097	HEATR6	26.0314	36.9722	27.4966	33.8112	0.40275	1
ENSG00000068120	COASY	65.3497	66.3059	76.7156	64.0424	-0.124358	1
ENSG00000068137	PLEKHH3	25.0824	20.8364	15.8695	15.0758	-0.18918	1
ENSG00000068305	MEF2A	11.4791	9.13006	12.2164	15.3941	0.0509173	1
ENSG00000068308	OTUD5	34.1662	31.9552	33.1138	34.5272	-0.0169837	1
ENSG00000068323	TFE3	34.3018	26.0794	32.3675	37.3515	-0.0711446	1
ENSG00000068354	TBC1D25	9.98775	7.36732	7.85618	7.59758	-0.25205	1
ENSG00000068366	ACSL4	340.578	500.074	311.616	285.168	0.267793	1
ENSG00000068383	INPP5A	6.50786	6.32776	8.87749	7.9158	-0.111699	1
ENSG00000068394	GPKOW	39.9058	46.8254	45.2516	42.7613	0.0728184	1
ENSG00000068400	GRIPAP1	38.7308	41.492	40.8522	45.5059	0.128549	1
ENSG00000068438	FTSJ1	39.1827	36.701	53.0685	59.1895	0.0559165	1
ENSG00000068489	PRR11	62.0054	34.9835	34.9207	24.8214	-0.696484	1
ENSG00000068650	ATP11A	98.2506	67.2551	44.5838	31.2257	-0.536447	1
ENSG00000068654	POLR1A	77.5068	137.99	69.8808	93.4383	0.650835	1
ENSG00000068697	LAPTM4A	222.623	158.239	162.584	108.196	-0.531873	1
ENSG00000068724	TTC7A	34.7538	36.3846	30.3642	27.7252	-0.0227222	1
ENSG00000068745	IP6K2	28.6075	29.3789	26.7503	28.0832	0.0538859	1
ENSG00000068784	SRBD1	33.9403	54.7351	47.5692	55.4504	0.434428	1
ENSG00000068796	KIF2A	105.933	99.3459	90.2676	84.4087	-0.0945463	1
ENSG00000068878	PSME4	241.152	274.037	164.783	140.496	0.0302021	1
ENSG00000068885	IFT80	5.06167	4.88142	4.98868	5.37002	0.0295698	1
ENSG00000068903	SIRT2	8.9935	7.59332	11.5879	9.5467	-0.263853	1
ENSG00000068912	ERLEC1	285.984	223.551	188.745	137.512	-0.394864	1
ENSG00000069011	PITX1	14.4167	13.8307	14.9268	18.457	0.138598	1
ENSG00000069020	MAST4	2.98277	3.16388	1.33555	1.31267	0.0520183	1
ENSG00000069248	NUP133	168.165	329.45	220.641	270.172	0.624893	1
ENSG00000069275	NUCKS1	277.397	244.116	380.357	443.802	0.0647062	1
ENSG00000069329	VPS35	294.345	457.859	371.087	349.091	0.278118	1
ENSG00000069345	DNAJA2	186.107	233.585	283.255	279.678	0.128947	1
ENSG00000069399	BCL3	3.16354	1.98873	1.21771	1.63089	-0.268476	1
ENSG00000069424	KCNAB2	18.5745	14.7798	16.9301	13.3256	-0.337135	1
ENSG00000069431	ABCC9	68.1969	85.9672	45.0159	62.0138	0.386492	1
ENSG00000069482	GAL	26.6189	25.4918	22.8615	30.9074	0.189554	1
ENSG00000069509	FUNDC1	4.29338	5.01701	5.38149	8.27381	0.458527	1
ENSG00000069667	RORA	31.0027	22.0116	17.1265	17.6216	-0.27963	1
ENSG00000069702	TGFBR3	51.8369	60.6109	42.3056	35.5615	0.0305241	1
ENSG00000069849	ATP1B3	1202.33	1016.78	924.987	615.802	-0.381886	1
ENSG00000069869	NEDD4	221.041	278.105	189.098	184.768	0.174457	1
ENSG00000069943	PIGB	58.5707	70.2382	59.707	35.641	-0.16018	1
ENSG00000069956	MAPK6	133.05	128.182	154.728	176.693	0.0833159	1
ENSG00000069966	GNB5	85.1445	63.7296	84.6504	80.3514	-0.236704	1
ENSG00000069974	RAB27A	5.24244	4.02265	5.93142	4.81313	-0.337702	1
ENSG00000069998	CECR5	83.3367	70.5998	72.6304	70.0489	-0.149028	1
ENSG00000070010	UFD1L	57.3053	54.238	78.169	67.6224	-0.152845	1
ENSG00000070018	LRP6	139.467	139.618	88.225	74.9018	-0.0860082	1
ENSG00000070047	PHRF1	43.1145	54.7351	41.0093	45.0684	0.246394	1
ENSG00000070061	IKBKAP	134.27	210.172	144.711	190.496	0.522171	1
ENSG00000070081	NUCB2	159.714	214.647	150.878	89.023	-0.0326475	1
ENSG00000070087	PFN2	47.9954	39.2321	54.0113	58.8713	-0.0560068	1
ENSG00000070159	PTPN3	31.8162	29.7857	27.5752	24.3839	-0.132872	1
ENSG00000070214	SLC44A1	1441.94	982.204	950.402	696.312	-0.511236	1
ENSG00000070269	TMEM260	29.195	26.5314	19.719	14.7974	-0.243378	1
ENSG00000070366	SMG6	17.4447	17.1754	13.2377	11.7743	-0.0841053	1
ENSG00000070367	EXOC5	120.034	110.555	129.784	129.278	-0.0588053	1
ENSG00000070404	FSTL3	52.7408	43.752	34.9207	43.517	-0.00605656	1
ENSG00000070413	DGCR2	43.7925	32.2264	33.3102	26.6512	-0.388937	1
ENSG00000070423	RNF126	13.3321	12.1583	14.0626	18.4967	0.163227	1
ENSG00000070444	MNT	14.6879	10.1244	6.40279	4.29601	-0.54865	1
ENSG00000070476	ZXDC	13.1965	11.7516	11.1951	11.0185	-0.098732	1
ENSG00000070495	JMJD6	49.532	46.8254	64.8921	76.4531	0.107625	1
ENSG00000070501	POLB	11.8859	9.17526	12.6092	11.4958	-0.243915	1
ENSG00000070540	WIPI1	5.73957	4.51983	4.04594	5.44957	0.0297868	1
ENSG00000070610	GBA2	13.558	11.7516	9.11317	9.82514	-0.0705399	1
ENSG00000070614	NDST1	56.763	38.3282	34.6851	30.9074	-0.401167	1
ENSG00000070669	ASNS	179.328	197.923	124.756	359.354	0.874041	1
ENSG00000070718	AP3M2	13.0157	15.0962	15.9088	13.6438	-0.0104276	1
ENSG00000070756	PABPC1	575.222	610.448	360.167	268.103	-0.090455	1
ENSG00000070761	CFAP20	52.7859	44.3847	66.1098	79.9138	0.0642947	1
ENSG00000070770	CSNK2A2	155.465	111.911	128.881	117.146	-0.311819	1
ENSG00000070778	PTPN21	10.1685	8.1357	8.6418	8.07492	-0.213566	1
ENSG00000070785	EIF2B3	70.2758	87.2779	93.3315	93.1599	0.141087	1
ENSG00000070814	TCOF1	217.923	298.399	233.211	231.985	0.233411	1
ENSG00000070831	CDC42	88.8955	65.6279	140.626	129.636	-0.233126	1
ENSG00000070882	OSBPL3	33.4432	37.4694	32.014	34.0499	0.127684	1
ENSG00000070886	EPHA8	1.98851	1.26555	1.33555	1.432	-0.290294	1
ENSG00000070950	RAD18	41.9847	40.9949	42.9733	43.2784	-0.0116307	1
ENSG00000070961	ATP2B1	900.299	1264.11	922.945	903.118	0.249324	1
ENSG00000071051	NCK2	7.77327	6.37296	7.65978	11.3765	0.203793	1
ENSG00000071054	MAP4K4	99.6516	104.77	95.217	94.9896	0.0357302	1
ENSG00000071082	RPL31	184.344	182.149	249.866	311.62	0.185461	1
ENSG00000071127	WDR1	294.616	385.316	307.255	334.85	0.258839	1
ENSG00000071189	SNX13	89.3926	89.1763	87.0465	67.7816	-0.168953	1
ENSG00000071205	ARHGAP10	15.0494	17.6273	22.233	21.0425	0.0521122	1
ENSG00000071243	ING3	13.3321	17.1754	19.0905	20.7641	0.225987	1
ENSG00000071282	LMCD1	6.8694	7.77411	6.36351	5.84735	0.0405911	1
ENSG00000071462	WBSCR22	259.275	198.918	206.696	190.496	-0.258888	1
ENSG00000071537	SEL1L	439.326	451.938	345.908	310.705	-0.0421263	1
ENSG00000071539	TRIP13	103.131	92.4305	125.817	111.418	-0.16752	1
ENSG00000071553	ATP6AP1	401.634	391.237	316.879	201.077	-0.278694	1
ENSG00000071564	TCF3	29.2854	30.0117	34.8815	33.135	-0.0232888	1
ENSG00000071575	TRIB2	1.401	1.76273	1.25699	1.074	0.086527	1
ENSG00000071626	DAZAP1	95.9005	103.685	108.258	138.228	0.244845	1
ENSG00000071655	MBD3	17.1735	16.0002	19.6405	25.0601	0.158069	1
ENSG00000071794	HLTF	108.735	199.551	123.106	125.658	0.488031	1
ENSG00000071859	FAM50A	43.0694	44.4751	47.4906	50.0804	0.0622907	1
ENSG00000071889	FAM3A	30.8671	28.4749	23.1365	22.8325	-0.0737328	1
ENSG00000071967	CYBRD1	99.6064	69.3342	76.5978	54.0582	-0.513991	1
ENSG00000071991	CDH19	275.318	374.83	287.576	211.221	0.0580826	1
ENSG00000071994	PDCD2	59.2034	43.3904	55.7004	65.5142	-0.0769458	1
ENSG00000072041	SLC6A15	253.038	317.292	223.626	227.013	0.191405	1
ENSG00000072042	RDH11	404.662	415.734	308.905	168.857	-0.287662	1
ENSG00000072062	PRKACA	12.2022	8.22609	8.72037	5.64846	-0.592905	1
ENSG00000072071	ADGRL1	22.0544	14.6443	9.54526	5.52913	-0.647685	1
ENSG00000072110	ACTN1	253.58	345.812	266.246	333.06	0.385086	1
ENSG00000072121	ZFYVE26	25.4439	29.0625	21.6438	21.7983	0.110973	1
ENSG00000072133	RPS6KA6	8.13482	8.18089	8.52396	9.74559	0.106431	1
ENSG00000072134	EPN2	24.6756	22.9607	20.269	20.5254	-0.0473426	1
ENSG00000072135	PTPN18	19.2072	15.4126	17.9514	14.3598	-0.319659	1
ENSG00000072210	ALDH3A2	259.275	242.85	251.634	235.485	-0.0950392	1
ENSG00000072274	TFRC	2576.75	3801.4	2455.02	2560.82	0.338461	1
ENSG00000072310	SREBF1	374.654	437.113	309.298	182.302	-0.143037	1
ENSG00000072364	AFF4	170.786	163.03	110.537	96.0239	-0.118989	1
ENSG00000072401	UBE2D1	8.08963	8.31649	11.1951	14.2803	0.228884	1
ENSG00000072415	MPP5	68.9652	81.0406	69.5665	67.5827	0.101278	1
ENSG00000072422	RHOBTB1	16.7668	15.5482	18.0299	15.0361	-0.186509	1
ENSG00000072501	SMC1A	382.472	495.373	291.504	319.019	0.273015	1
ENSG00000072506	HSD17B10	112.577	88.8147	119.728	128.761	-0.0943562	1
ENSG00000072518	MARK2	31.8162	26.8026	23.0579	19.9685	-0.230446	1
ENSG00000072571	HMMR	197.857	350.965	288.165	243.759	0.291084	1
ENSG00000072609	CHFR	12.9705	10.2148	11.2736	11.1378	-0.182008	1
ENSG00000072682	P4HA2	80.4895	143.098	82.4114	50.6373	0.249854	1
ENSG00000072736	NFATC3	30.8671	24.7687	30.1678	23.2701	-0.345484	1
ENSG00000072756	TRNT1	32.0873	36.5202	45.7623	43.2386	0.0347096	1
ENSG00000072778	ACADVL	333.437	365.383	242.324	160.066	-0.131958	1
ENSG00000072786	STK10	17.5351	22.3732	19.4441	28.1628	0.450655	1
ENSG00000072803	FBXW11	49.984	44.7463	53.8541	53.024	-0.0867418	1
ENSG00000072840	EVC	5.78476	3.20908	3.14247	2.82423	-0.561469	1
ENSG00000072849	DERL2	93.7764	64.272	79.5439	55.6095	-0.531812	1
ENSG00000072864	NDE1	21.3313	14.7798	15.5945	13.7234	-0.372798	1
ENSG00000072958	AP1M1	62.4573	67.1647	69.213	65.2756	0.0082721	1
ENSG00000073008	PVR	153.387	132.567	133.084	103.423	-0.279705	1
ENSG00000073050	XRCC1	21.3765	26.215	25.6897	20.9232	0.00118329	1
ENSG00000073060	SCARB1	1035.29	1069.89	838.53	533.143	-0.225196	1
ENSG00000073111	MCM2	140.461	249.043	204.929	235.803	0.489189	1
ENSG00000073150	PANX2	5.10686	4.65543	3.496	3.58001	-0.0617259	1
ENSG00000073169		60.8304	68.7918	47.4514	30.271	-0.128648	1
ENSG00000073331	ALPK1	12.4282	16.7234	10.6844	11.6549	0.295532	1
ENSG00000073350	LLGL2	17.5351	19.9777	13.6698	15.6327	0.190634	1
ENSG00000073417	PDE8A	42.0299	34.1699	39.006	46.739	-0.00173063	1
ENSG00000073464	CLCN4	17.3543	13.6499	16.1052	17.2238	-0.11489	1
ENSG00000073536	NLE1	57.8928	52.5656	67.9167	79.3967	0.0690332	1
ENSG00000073578	SDHA	497.67	661.251	427.612	264.165	0.000173679	1
ENSG00000073584	SMARCE1	44.9675	31.6388	53.4221	60.9795	-0.086852	1
ENSG00000073614	KDM5A	97.889	114.261	79.4653	89.7787	0.202218	1
ENSG00000073670	ADAM11	3.38951	2.30511	2.59254	3.18223	-0.11703	1
ENSG00000073711	PPP2R3A	2.62122	2.6215	2.78895	3.14245	0.0927208	1
ENSG00000073712	FERMT2	127.536	201.268	162.78	176.972	0.381534	1
ENSG00000073756	PTGS2	6.9146	8.99446	6.16711	8.19425	0.394016	1
ENSG00000073792	IGF2BP2	11.2984	8.49728	4.08522	5.60869	-0.12389	1
ENSG00000073803	MAP3K13	5.78476	6.32776	5.10652	4.17668	-0.0540728	1
ENSG00000073849	ST6GAL1	23.5006	14.3279	11.6272	11.0185	-0.47018	1
ENSG00000073910	FRY	15.5917	29.7405	12.6877	14.7178	0.65203	1
ENSG00000073921	PICALM	101.459	118.691	104.33	95.109	0.0549477	1
ENSG00000073969	NSF	42.2107	55.0967	53.1078	44.8695	0.0682171	1
ENSG00000074047	GLI2	11.5695	9.49164	6.992	4.09712	-0.450828	1
ENSG00000074054	CLASP1	61.2371	81.2214	50.7117	52.5068	0.256323	1
ENSG00000074071	MRPS34	79.5405	64.9048	92.7423	117.146	0.0797258	1
ENSG00000074181	NOTCH3	1076.69	971.809	450.12	292.646	-0.272008	1
ENSG00000074201	CLNS1A	156.595	138.894	193.144	182.262	-0.12298	1
ENSG00000074211	PPP2R2C	10.6657	11.842	10.6844	13.1267	0.22622	1
ENSG00000074219	TEAD2	7.09537	7.27693	7.14913	6.00646	-0.1021	1
ENSG00000074266	EED	27.6584	25.3111	39.0845	34.0101	-0.170103	1
ENSG00000074319	TSG101	69.8239	57.673	69.4487	63.1275	-0.205164	1
ENSG00000074356	NCBP3	41.3068	37.2434	41.7556	40.8121	-0.0895561	1
ENSG00000074370	ATP2A3	14.2811	10.1696	8.75965	5.68824	-0.539338	1
ENSG00000074410	CA12	270.709	211.121	206.696	145.786	-0.419689	1
ENSG00000074527	NTN4	190.4	184.997	124.088	123.431	-0.0280635	1
ENSG00000074582	BCS1L	69.2816	77.1535	79.6617	57.0415	-0.150776	1
ENSG00000074590	NUAK1	34.1211	36.9722	33.4281	32.2599	0.0353064	1
ENSG00000074603	DPP8	64.717	59.255	63.3209	58.8315	-0.1167	1
ENSG00000074621	SLC24A1	3.57028	3.07348	3.10319	2.14801	-0.356399	1
ENSG00000074657	ZNF532	1.80774	1.40115	1.61052	1.9889	-0.00342742	1
ENSG00000074695	LMAN1	1206.8	1381.26	1005.08	643.845	-0.127291	1
ENSG00000074696	HACD3	1142.26	1033.91	1023.35	611.386	-0.396443	1
ENSG00000074755	ZZEF1	58.4803	109.47	53.7756	60.4624	0.597932	1
ENSG00000074800	ENO1	4527.98	6051.74	5788.75	5633.79	0.179733	1
ENSG00000074842	MYDGF	84.4666	78.2835	73.2196	75.2996	-0.0379467	1
ENSG00000074855	ANO8	10.5753	10.4408	6.36351	3.58001	-0.273732	1
ENSG00000074935	TUBE1	6.37228	6.28256	8.72037	12.2118	0.293776	1
ENSG00000074964	ARHGEF10L	3.02796	2.6215	1.80692	2.66512	0.135599	1
ENSG00000075089	ACTR6	65.5757	71.8201	80.5652	70.7649	-0.0357267	1
ENSG00000075131	TIPIN	32.9008	27.2998	57.7822	67.6622	0.0665987	1
ENSG00000075142	SRI	42.6174	33.2208	47.8834	47.1766	-0.17046	1
ENSG00000075151	EIF4G3	111.763	131.391	83.2363	72.3958	0.0635029	1
ENSG00000075188	NUP37	94.861	96.5888	130.766	114.242	-0.0979204	1
ENSG00000075213	SEMA3A	423.417	624.234	317.311	262.335	0.259261	1
ENSG00000075218	GTSE1	28.8334	32.9496	31.2676	29.7937	0.0616921	1
ENSG00000075223	SEMA3C	58.0284	76.8371	42.6591	36.715	0.17329	1
ENSG00000075234	TTC38	19.4784	18.6669	19.7976	18.8547	-0.06593	1
ENSG00000075239	ACAT1	264.065	262.331	220.012	160.902	-0.193839	1
ENSG00000075240	GRAMD4	11.4791	8.90407	5.30292	3.85846	-0.395103	1
ENSG00000075275	CELSR1	47.4079	48.1814	33.0745	31.7428	-0.0100672	1
ENSG00000075292	ZNF638	247.073	387.485	267.385	359.473	0.537941	1
ENSG00000075303	SLC25A40	14.0552	10.3504	17.1658	15.5532	-0.268558	1
ENSG00000075336	TIMM21	23.1842	24.0907	29.7749	26.4921	-0.0665641	1
ENSG00000075340	ADD2	59.8361	49.4469	55.0719	42.0453	-0.328845	1
ENSG00000075391	RASAL2	22.4611	26.9382	22.5473	24.4634	0.191348	1
ENSG00000075399	VPS9D1	3.25393	2.80229	2.90679	2.86401	-0.118483	1
ENSG00000075407	ZNF37A	17.0379	16.0906	18.8548	24.3441	0.172504	1
ENSG00000075413	MARK3	76.6029	73.7636	84.6111	91.4494	0.0354226	1
ENSG00000075415	SLC25A3	883.939	839.378	1017.06	1001.21	-0.0465904	1
ENSG00000075420	FNDC3B	138.518	152.092	88.6963	107.758	0.193685	1
ENSG00000075426	FOSL2	48.8993	39.4129	30.7962	31.9814	-0.158426	1
ENSG00000075568	TMEM131	211.776	254.195	165.412	123.351	0.00130147	1
ENSG00000075618	FSCN1	220.951	245.608	222.33	191.014	-0.0219025	1
ENSG00000075624	ACTB	5683.98	4619.85	6141.73	5378.81	-0.242119	1
ENSG00000075643	MOCOS	51.4753	46.5091	47.4906	63.8038	0.156989	1
ENSG00000075651	PLD1	23.8621	30.9608	20.701	21.1221	0.224543	1
ENSG00000075702	WDR62	71.9028	99.1199	75.93	68.8556	0.184015	1
ENSG00000075711	DLG1	59.7909	78.4643	63.5565	58.5133	0.150898	1
ENSG00000075785	RAB7A	46.956	32.9496	47.5299	55.8482	-0.089084	1
ENSG00000075790	BCAP29	165.227	125.832	136.658	78.4023	-0.563884	1
ENSG00000075856	SART3	96.7592	134.917	111.754	137.154	0.383746	1
ENSG00000075914	EXOSC7	35.5672	26.3958	38.1025	38.2266	-0.18853	1
ENSG00000075945	KIFAP3	37.0134	55.0515	37.2383	38.2663	0.32927	1
ENSG00000075975	MKRN2	44.6059	42.3508	48.0799	52.1091	0.0275073	1
ENSG00000076003	MCM6	300.491	448.232	374.661	369.895	0.277052	1
ENSG00000076043	REXO2	25.2631	16.4974	25.8468	32.1008	-0.0717749	1
ENSG00000076053	RBM7	9.89737	7.54812	9.42742	9.74559	-0.158477	1
ENSG00000076067	RBMS2	47.4983	29.7857	23.7257	19.531	-0.530089	1
ENSG00000076108	BAZ2A	81.4838	83.9785	42.3841	37.431	-0.0289519	1
ENSG00000076201	PTPN23	60.514	56.4979	27.0253	17.3034	-0.246388	1
ENSG00000076242	MLH1	49.984	81.2214	67.0525	60.542	0.276064	1
ENSG00000076248	UNG	71.948	72.9953	108.73	116.43	0.0682045	1
ENSG00000076321	KLHL20	24.3141	27.571	30.5606	32.6577	0.134104	1
ENSG00000076351	SLC46A1	37.6461	23.5483	32.721	24.2247	-0.558247	1
ENSG00000076356	PLXNA2	119.672	122.397	87.0858	66.3098	-0.131889	1
ENSG00000076382	SPAG5	185.022	290.987	240.635	214.323	0.247355	1
ENSG00000076513	ANKRD13A	16.0437	12.1583	17.6764	14.0018	-0.365858	1
ENSG00000076554	TPD52	24.7208	27.7066	29.8535	37.9083	0.265861	1
ENSG00000076555	ACACB	3.4799	5.55939	3.96737	3.02312	0.199111	1
ENSG00000076604	TRAF4	39.7702	30.3733	33.5852	39.2608	-0.0745053	1
ENSG00000076641	PAG1	355.808	253.834	200.018	127.25	-0.544543	1
ENSG00000076650	GPATCH1	9.40024	10.712	12.1771	11.5356	0.0432549	1
ENSG00000076662	ICAM3	1.58177	2.30511	1.92477	2.18779	0.351831	1
ENSG00000076685	NT5C2	103.086	129.041	131.238	147.735	0.240141	1
ENSG00000076706	MCAM	1069.14	1156.4	752.662	505.02	-0.132963	1
ENSG00000076864	RAP1GAP	3.07315	3.02829	3.02463	1.94912	-0.297961	1
ENSG00000076924	XAB2	55.7235	94.0577	61.3568	79.4365	0.567124	1
ENSG00000076928	ARHGEF1	68.1969	86.9163	73.416	83.6927	0.26862	1
ENSG00000076944	STXBP2	5.55879	6.05657	5.49933	6.20535	0.149241	1
ENSG00000076984	MAP2K7	11.1628	12.4295	11.1165	10.4616	0.0383208	1
ENSG00000077044	DGKD	184.344	168.996	122.831	113.009	-0.123335	1
ENSG00000077092	RARB	3.93183	2.7119	6.28495	3.30157	-0.764914	1
ENSG00000077097	TOP2B	227.187	304.185	214.749	255.414	0.340527	1
ENSG00000077147	TM9SF3	1105.43	969.865	879.068	644.084	-0.298188	1
ENSG00000077150	NFKB2	88.8955	84.0237	39.006	116.43	0.648609	1
ENSG00000077152	UBE2T	94.0024	71.2325	131.945	121.561	-0.228839	1
ENSG00000077157	PPP1R12B	14.9138	9.89843	11.0772	8.67158	-0.484313	1
ENSG00000077232	DNAJC10	565.234	470.831	439.789	357.961	-0.278149	1
ENSG00000077238	IL4R	15.5465	13.6499	7.89547	7.43847	-0.152477	1
ENSG00000077254	USP33	98.6121	140.748	112.304	96.899	0.171919	1
ENSG00000077264	PAK3	145.161	117.47	102.995	95.467	-0.220758	1
ENSG00000077312	SNRPA	102.77	90.6226	117.686	118.339	-0.0771808	1
ENSG00000077348	EXOSC5	8.67714	6.28256	9.2703	13.3654	0.132414	1
ENSG00000077380	DYNC1I2	116.373	177.449	136.855	136.995	0.312196	1
ENSG00000077454	LRCH4	2.25967	1.98873	2.00333	1.90934	-0.12725	1
ENSG00000077458	FAM76B	9.53582	6.32776	9.07389	11.3367	-0.0729203	1
ENSG00000077463	SIRT6	8.22521	7.09613	8.6418	11.3765	0.13285	1
ENSG00000077514	POLD3	24.9468	25.8082	35.1171	28.7197	-0.139879	1
ENSG00000077549	CAPZB	37.6461	28.9721	43.8768	43.517	-0.16908	1
ENSG00000077684	JADE1	72.8066	73.628	72.1591	72.2765	0.00930418	1
ENSG00000077713	SLC25A43	37.375	25.8534	28.243	27.2081	-0.305829	1
ENSG00000077721	UBE2A	31.3191	27.119	41.9127	54.6946	0.160074	1
ENSG00000077782	FGFR1	51.5657	39.3225	39.988	33.493	-0.330246	1
ENSG00000077942	FBLN1	20.5178	19.2545	12.02	6.80202	-0.321023	1
ENSG00000078018	MAP2	55.0004	64.1816	50.0832	56.2857	0.197071	1
ENSG00000078043	PIAS2	12.3378	9.94363	14.6125	11.7345	-0.313861	1
ENSG00000078061	ARAF	25.8055	25.8986	31.739	29.3561	-0.0587636	1
ENSG00000078070	MCCC1	18.213	27.4806	17.48	9.46714	0.048772	1
ENSG00000078114	NEBL	7.09537	5.92098	8.56324	7.87603	-0.181847	1
ENSG00000078124	ACER3	53.7802	35.4807	34.7636	26.8899	-0.505383	1
ENSG00000078140	UBE2K	48.8089	41.944	52.7543	68.4578	0.12068	1
ENSG00000078142	PIK3C3	36.2	53.6956	38.9274	46.1424	0.409889	1
ENSG00000078177	N4BP2	36.0644	45.7407	31.6604	40.3746	0.346612	1
ENSG00000078237	TIGAR	21.2861	15.5934	22.4687	24.2247	-0.135077	1
ENSG00000078246	TULP3	11.6599	11.7064	12.8056	11.9334	-0.0498945	1
ENSG00000078269	SYNJ2	15.3658	18.2149	16.223	14.6383	0.0557504	1
ENSG00000078304	PPP2R5C	162.787	141.2	172.483	147.298	-0.216762	1
ENSG00000078319	PMS2P1	1.80774	1.94353	1.80692	1.59112	-0.0360001	1
ENSG00000078369	GNB1	138.428	110.103	147.971	157.799	-0.0962064	1
ENSG00000078401	EDN1	14.8235	13.2883	14.7696	14.0814	-0.112378	1
ENSG00000078403	MLLT10	16.1793	15.2318	14.2983	14.2405	-0.0481136	1
ENSG00000078618	NRDC	368.553	537.769	396.502	398.376	0.291125	1
ENSG00000078668	VDAC3	192.614	158.827	236.118	207.84	-0.225581	1
ENSG00000078674	PCM1	102.589	184.771	120.396	149.565	0.584185	1
ENSG00000078687	TNRC6C	10.756	10.034	7.03129	6.28491	-0.12436	1
ENSG00000078699	CBFA2T2	9.30985	7.63851	4.9494	5.25068	-0.144607	1
ENSG00000078747	ITCH	56.2658	64.1364	65.7563	58.7918	0.0104183	1
ENSG00000078808	SDF4	246.53	196.206	195.54	165.993	-0.287476	1
ENSG00000078902	TOLLIP	10.3493	7.50292	7.73834	10.5411	-0.00079881	1
ENSG00000078967	UBE2D4	2.66641	1.67234	2.55326	2.30712	-0.384461	1
ENSG00000079134	THOC1	39.0471	57.2663	59.0392	64.6789	0.313776	1
ENSG00000079150	FKBP7	27.9296	20.5652	20.2297	10.6207	-0.627476	1
ENSG00000079156	OSBPL6	25.4439	25.9438	23.6078	24.6623	0.0450821	1
ENSG00000079215	SLC1A3	61.1015	93.2441	74.3588	58.9111	0.167262	1
ENSG00000079246	XRCC5	1102.72	1904.25	1519.39	1589.64	0.414093	1
ENSG00000079257	LXN	42.4366	30.6445	32.4853	20.0083	-0.564983	1
ENSG00000079277	MKNK1	12.9253	10.6216	14.9268	10.6207	-0.391247	1
ENSG00000079313	REXO1	11.7503	11.7064	8.87749	7.43847	-0.108212	1
ENSG00000079332	SAR1A	227.549	168.183	198.683	130.71	-0.512042	1
ENSG00000079335	CDC14A	4.60973	4.38424	5.02796	4.85291	-0.061084	1
ENSG00000079337	RAPGEF3	4.1126	4.20344	2.86751	3.02312	0.0506202	1
ENSG00000079387	SENP1	37.6461	29.8761	42.0699	36.357	-0.267107	1
ENSG00000079432	CIC	19.0264	18.5313	12.9627	10.5809	-0.136276	1
ENSG00000079459	FDFT1	270.347	291.167	239.614	138.586	-0.246951	1
ENSG00000079462	PAFAH1B3	7.63769	7.41252	11.5486	10.9787	-0.0611594	1
ENSG00000079482	OPHN1	8.90311	10.5312	7.38481	5.80757	0.00309458	1
ENSG00000079616	KIF22	156.234	225.404	195.226	192.406	0.249366	1
ENSG00000079691	CARMIL1	9.76178	15.8194	12.9627	12.888	0.335208	1
ENSG00000079739	PGM1	35.4317	45.3339	37.3954	33.6123	0.115866	1
ENSG00000079785	DDX1	320.196	459.802	367.669	406.132	0.332092	1
ENSG00000079805	DNM2	71.8576	87.7751	73.1018	65.1164	0.0766258	1
ENSG00000079819	EPB41L2	38.8212	45.9215	33.0353	29.1572	0.0629584	1
ENSG00000079950	STX7	9.58101	6.96054	11.2736	12.6494	-0.0873169	1
ENSG00000079999	KEAP1	75.2471	84.0237	109.594	129.915	0.210886	1
ENSG00000080031	PTPRH	7.18576	6.23737	4.36018	7.9158	0.29599	1
ENSG00000080189	SLC35C2	25.8958	26.2602	30.1285	30.0323	0.00681999	1
ENSG00000080298	RFX3	10.3493	12.2487	5.93142	7.63736	0.289165	1
ENSG00000080371	RAB21	65.3045	48.5882	72.2376	85.6021	-0.0353226	1
ENSG00000080503	SMARCA2	31.2739	52.9272	34.4101	36.9537	0.451859	1
ENSG00000080546	SESN1	11.1628	10.5312	11.0379	11.098	-0.0372825	1
ENSG00000080603	SRCAP	4.33857	4.29384	2.63182	2.14801	-0.114687	1
ENSG00000080608	PUM3	95.2678	138.036	126.445	153.145	0.393103	1
ENSG00000080802	CNOT4	19.4332	15.955	15.0053	12.3312	-0.283909	1
ENSG00000080815	PSEN1	141.275	122.487	124.01	87.5114	-0.33725	1
ENSG00000080819	CPOX	63.1352	65.8991	58.8821	37.5901	-0.237951	1
ENSG00000080822	CLDND1	30.8671	26.441	29.1072	20.6447	-0.349451	1
ENSG00000080823	MOK	8.04443	7.09613	7.50266	11.6947	0.275552	1
ENSG00000080824	HSP90AA1	6862.76	9442.69	6977.82	5686.65	0.128442	1
ENSG00000080839	RBL1	98.5217	128.092	127.584	104.178	0.0386063	1
ENSG00000080845	DLGAP4	21.738	15.277	9.66311	10.1831	-0.301967	1
ENSG00000080986	NDC80	57.6216	99.7075	76.48	69.85	0.338021	1
ENSG00000081014	AP4E1	38.8664	42.4864	44.8588	42.443	0.0203757	1
ENSG00000081019	RSBN1	12.4734	14.7346	11.9414	10.6207	0.0534453	1
ENSG00000081026	MAGI3	19.3428	24.0907	17.9121	15.0758	0.0713129	1
ENSG00000081041	CXCL2	9.6714	5.3786	4.04594	19.9287	0.885579	1
ENSG00000081052	COL4A4	13.4676	17.8985	8.36684	9.38759	0.321432	1
ENSG00000081087	OSTM1	111.537	74.3964	71.0199	72.5947	-0.312397	1
ENSG00000081138	CDH7	111.131	130.488	87.8714	70.7649	0.0161019	1
ENSG00000081154	PCNP	20.7438	21.5144	24.8255	27.8843	0.116489	1
ENSG00000081177	EXD2	66.0728	58.1702	62.1817	40.8121	-0.374041	1
ENSG00000081181	ARG2	3.93183	3.02829	3.45672	2.78445	-0.3451	1
ENSG00000081189	MEF2C	40.6741	41.8988	47.0585	44.0341	-0.0300499	1
ENSG00000081307	UBA5	39.1375	39.6841	47.0978	45.1479	-0.0237613	1
ENSG00000081320	STK17B	56.311	48.4526	52.7936	50.1997	-0.145146	1
ENSG00000081377	CDC14B	18.5745	16.181	15.9873	17.3432	-0.0432245	1
ENSG00000081386	ZNF510	13.4225	14.7798	14.3768	14.7178	0.0851911	1
ENSG00000081692	JMJD4	34.2566	30.3281	37.9454	47.6142	0.110725	1
ENSG00000081721	DUSP12	14.6427	13.3335	18.3442	27.407	0.305057	1
ENSG00000081760	AACS	39.9962	48.091	41.952	37.9481	0.0698799	1
ENSG00000081791	KIAA0141	54.91	42.0344	45.9194	42.9601	-0.246197	1
ENSG00000081803	CADPS2	59.3842	71.4585	67.4453	61.6955	0.069933	1
ENSG00000081870	HSPB11	9.35504	5.92098	12.0592	11.2969	-0.31313	1
ENSG00000081913	PHLPP1	9.6714	12.0227	8.20971	5.92691	0.00386814	1
ENSG00000081923	ATP8B1	3.25393	3.70626	1.61052	1.47178	0.0894652	1
ENSG00000082014	SMARCD3	25.941	25.8986	35.5492	36.1183	0.0122823	1
ENSG00000082068	WDR70	33.7143	47.0062	43.0126	44.3524	0.251322	1
ENSG00000082146	STRADB	10.9368	11.0736	14.1804	14.4394	0.0224661	1
ENSG00000082153	BZW1	499.749	461.881	475.024	459.872	-0.0806783	1
ENSG00000082175	PGR	2.03371	1.76273	1.17843	1.31267	-0.05876	1
ENSG00000082212	ME2	343.787	433.994	310.241	208.237	-0.0263117	1
ENSG00000082213	C5orf22	49.4416	46.5543	53.1471	47.3755	-0.127278	1
ENSG00000082258	CCNT2	75.7894	97.5831	64.2636	56.1664	0.134438	1
ENSG00000082269	FAM135A	23.2294	26.893	27.3395	23.9463	0.00700435	1
ENSG00000082293	COL19A1	8.49637	7.00574	5.53861	6.96113	-0.00443464	1
ENSG00000082397	EPB41L3	815.651	952.102	761.736	720.617	0.084646	1
ENSG00000082438	COBLL1	29.6921	32.0456	22.5865	17.9398	-0.0651114	1
ENSG00000082458	DLG3	26.0766	23.0059	21.3295	15.5532	-0.298355	1
ENSG00000082482	KCNK2	14.7783	16.3618	16.6158	14.7178	-0.0153678	1
ENSG00000082512	TRAF5	21.015	26.3506	19.994	22.6336	0.256094	1
ENSG00000082515	MRPL22	42.4818	31.8648	52.5186	48.8871	-0.234161	1
ENSG00000082516	GEMIN5	135.4	275.529	182.931	280.912	0.805608	1
ENSG00000082641	NFE2L1	318.569	304.772	256.465	246.504	-0.0608684	1
ENSG00000082701	GSK3B	57.4409	36.701	45.6837	42.1248	-0.387124	1
ENSG00000082781	ITGB5	303.429	256.32	223.783	188.905	-0.243849	1
ENSG00000082805	ERC1	74.0269	62.5997	39.6737	35.7603	-0.209061	1
ENSG00000082898	XPO1	574.183	996.984	843.322	879.45	0.40461	1
ENSG00000082996	RNF13	86.9974	77.0179	83.0399	55.53	-0.359541	1
ENSG00000083093	PALB2	31.2287	34.1247	36.3349	37.6299	0.0866793	1
ENSG00000083097	DOPEY1	7.72808	11.842	9.89879	9.46714	0.27149	1
ENSG00000083099	LYRM2	14.9138	13.7403	17.2836	20.5254	0.0903889	1
ENSG00000083123	BCKDHB	21.1957	20.294	19.5226	14.0814	-0.245053	1
ENSG00000083168	KAT6A	59.8361	59.3454	49.5725	40.295	-0.135101	1
ENSG00000083223	ZCCHC6	29.2402	39.0513	21.6045	26.333	0.362821	1
ENSG00000083290	ULK2	5.78476	6.77975	5.49933	5.72802	0.147826	1
ENSG00000083312	TNPO1	968.089	1404.45	974.01	1251.37	0.451534	1
ENSG00000083444	PLOD1	365.208	546.267	364.173	246.504	0.120174	1
ENSG00000083454	P2RX5	24.0881	19.5709	21.2903	18.2581	-0.262337	1
ENSG00000083457	ITGAE	2.7568	4.70062	3.41744	4.33579	0.545306	1
ENSG00000083520	DIS3	78.2751	125.922	93.96	131.546	0.57988	1
ENSG00000083535	PIBF1	24.3593	35.5711	27.7323	30.9472	0.352082	1
ENSG00000083544	TDRD3	21.2409	24.1359	24.7863	25.8556	0.118925	1
ENSG00000083635	NUFIP1	15.1398	16.1358	22.1937	24.9407	0.137765	1
ENSG00000083642	PDS5B	42.3463	54.1476	31.8175	32.8566	0.230229	1
ENSG00000083720	OXCT1	252.089	287.235	223.941	140.138	-0.155635	1
ENSG00000083750	RRAGB	5.60399	5.60459	5.7743	6.20535	0.0541965	1
ENSG00000083799	CYLD	16.3148	13.6951	15.8302	17.9796	-0.0202782	1
ENSG00000083807	SLC27A5	2.93757	4.61023	3.65313	3.54023	0.300763	1
ENSG00000083812	ZNF324	4.74531	5.01701	5.38149	4.41535	-0.104795	1
ENSG00000083817	ZNF416	5.92034	6.59895	6.55991	6.44402	0.0625392	1
ENSG00000083828	ZNF586	5.96554	4.51983	7.85618	7.23958	-0.231875	1
ENSG00000083838	ZNF446	1.89812	1.49154	2.00333	1.82978	-0.228606	1
ENSG00000083844	ZNF264	28.2911	23.5031	13.277	14.7576	-0.119236	1
ENSG00000083845	RPS5	216.115	219.076	319.118	432.187	0.283079	1
ENSG00000083896	YTHDC1	44.8771	61.4245	61.5925	73.072	0.336925	1
ENSG00000083937	CHMP2B	19.9303	15.955	26.5539	31.1461	0.0194742	1
ENSG00000084070	SMAP2	16.36	15.4126	18.6584	15.3145	-0.189068	1
ENSG00000084072	PPIE	40.4481	34.3959	45.448	43.5966	-0.139061	1
ENSG00000084073	ZMPSTE24	710.396	963.809	901.811	536.803	-0.103522	1
ENSG00000084090	STARD7	149.364	124.702	172.875	183.774	-0.0629021	1
ENSG00000084092	NOA1	79.8568	87.3683	68.0346	49.7224	-0.109622	1
ENSG00000084093	REST	66.6151	77.4247	52.2436	47.8528	0.0757411	1
ENSG00000084112	SSH1	46.3233	32.4072	30.2856	25.259	-0.409588	1
ENSG00000084207	GSTP1	295.836	223.686	353.253	397.103	-0.0642704	1
ENSG00000084234	APLP2	1196.23	1531.77	992.315	783.147	0.0809803	1
ENSG00000084444	FAM234B	23.9525	20.5652	14.7303	9.42736	-0.367511	1
ENSG00000084463	WBP11	73.5297	61.7409	80.3295	69.7705	-0.226369	1
ENSG00000084623	EIF3I	333.618	303.055	412.332	412.02	-0.0609737	1
ENSG00000084652	TXLNA	107.38	105.99	100.206	81.5049	-0.146963	1
ENSG00000084676	NCOA1	22.0092	21.876	25.454	24.901	-0.0210761	1
ENSG00000084693	AGBL5	17.2187	12.8363	16.7337	19.0138	-0.0909508	1
ENSG00000084710	EFR3B	32.9008	23.3675	21.2903	12.2118	-0.607392	1
ENSG00000084731	KIF3C	9.03869	8.54248	9.74167	7.87603	-0.194705	1
ENSG00000084733	RAB10	238.757	206.737	294.45	299.05	-0.0761366	1
ENSG00000084754	HADHA	721.468	1035.49	641.183	438.989	0.113769	1
ENSG00000084764	MAPRE3	3.4347	2.21472	2.16045	1.86956	-0.449715	1
ENSG00000085063	CD59	96.4428	78.5999	80.958	58.3144	-0.373819	1
ENSG00000085185	BCORL1	9.6262	9.03966	2.6711	2.18779	-0.131328	1
ENSG00000085224	ATRX	170.786	234.489	112.029	140.854	0.408353	1
ENSG00000085231	AK6	22.5515	14.825	24.2756	25.8556	-0.202002	1
ENSG00000085274	MYNN	16.586	19.2093	19.1691	18.6558	0.0820757	1
ENSG00000085365	SCAMP1	143.263	113.493	112.265	66.3098	-0.507178	1
ENSG00000085377	PREP	62.9997	86.374	68.5059	65.7131	0.20949	1
ENSG00000085382	HACE1	7.09537	7.05094	6.12782	6.16558	-0.000547319	1
ENSG00000085415	SEH1L	71.8576	60.0685	97.8881	97.8934	-0.103706	1
ENSG00000085433	WDR47	11.1628	17.0398	13.6305	12.888	0.269688	1
ENSG00000085449	WDFY1	34.6182	24.6331	27.4181	29.6345	-0.192152	1
ENSG00000085491	SLC25A24	91.9687	125.651	115.879	112.373	0.19538	1
ENSG00000085511	MAP3K4	23.2746	33.8535	33.9387	33.1748	0.227648	1
ENSG00000085644	ZNF213	2.89238	1.98873	2.27829	2.62534	-0.157343	1
ENSG00000085662	AKR1B1	255.388	221.833	286.24	303.147	-0.0450019	1
ENSG00000085719	CPNE3	161.567	201.087	167.926	143.2	0.0632575	1
ENSG00000085721	RRN3	128.847	163.256	155.435	166.232	0.212827	1
ENSG00000085733	CTTN	144.212	143.957	155.435	152.349	-0.0161852	1
ENSG00000085760	MTIF2	179.282	148.25	194.637	161.896	-0.269764	1
ENSG00000085788	DDHD2	28.5623	27.6162	28.9108	29.0379	-0.0206148	1
ENSG00000085832	EPS15	64.5814	56.8595	54.247	50.6771	-0.143976	1
ENSG00000085840	ORC1	65.8469	113.9	115.25	112.731	0.323353	1
ENSG00000085871	MGST2	30.144	26.8026	35.1171	24.8214	-0.33863	1
ENSG00000085872	CHERP	40.1318	51.0741	31.3069	29.6743	0.176488	1
ENSG00000085978	ATG16L1	65.2593	70.2382	66.3062	62.2524	0.00997832	1
ENSG00000085982	USP40	22.0996	19.8421	31.0712	33.0952	-0.00616998	1
ENSG00000085998	POMGNT1	38.0529	47.5938	41.2843	36.9935	0.0919713	1
ENSG00000085999	RAD54L	11.9763	9.89843	12.1378	10.8991	-0.212915	1
ENSG00000086015	MAST2	28.8786	23.1867	25.729	21.3607	-0.293637	1
ENSG00000086061	DNAJA1	290.458	334.241	523.34	501.878	0.0390235	1
ENSG00000086062	B4GALT1	151.262	81.5377	51.183	31.5439	-0.840167	1
ENSG00000086065	CHMP5	48.3118	35.8423	56.5645	68.4578	-0.00763722	1
ENSG00000086102	NFX1	49.5772	53.56	49.8868	50.3588	0.0631177	1
ENSG00000086189	DIMT1	57.4861	43.4808	68.4274	81.9425	-0.0053818	1
ENSG00000086200	IPO11	100.872	148.115	128.37	141.371	0.336469	1
ENSG00000086232	EIF2AK1	73.7105	50.6673	60.6105	54.2571	-0.356058	1
ENSG00000086289	EPDR1	241.514	181.29	212.785	166.868	-0.383878	1
ENSG00000086300	SNX10	8.31559	6.19217	10.488	8.98981	-0.307612	1
ENSG00000086475	SEPHS1	52.1984	49.6729	62.5352	69.9296	0.0600683	1
ENSG00000086504	MRPL28	90.3869	76.3399	104.212	119.572	0.00983577	1
ENSG00000086544	ITPKC	7.09537	6.28256	7.18841	7.83625	-0.0154224	1
ENSG00000086589	RBM22	63.3612	63.6844	84.2183	88.5456	0.0447624	1
ENSG00000086598	TMED2	887.464	641.364	654.302	474.352	-0.466615	1
ENSG00000086619	ERO1B	24.2689	18.4861	11.9414	15.6327	-0.0850078	1
ENSG00000086666	ZFAND6	24.3141	19.8873	27.1431	31.1859	-0.0102169	1
ENSG00000086712	TXLNG	95.7197	108.16	113.875	124.584	0.151097	1
ENSG00000086717	PPEF1	3.34432	2.7571	4.39946	3.50046	-0.307118	1
ENSG00000086730	LAT2	12.5186	12.4747	9.07389	8.23403	-0.0605008	1
ENSG00000086827	ZW10	39.2731	66.7127	62.4174	61.616	0.335177	1
ENSG00000086848	ALG9	9.98775	10.6668	9.89879	6.1258	-0.246158	1
ENSG00000087008	ACOX3	9.12908	13.5595	10.5273	10.3423	0.280127	1
ENSG00000087053	MTMR2	69.4171	78.6451	90.2676	93.4781	0.108129	1
ENSG00000087074	PPP1R15A	9.12908	7.05094	4.87083	30.1517	1.41102	1
ENSG00000087077	TRIP6	108.238	98.9391	135.598	148.093	0.0188411	1
ENSG00000087086	FTL	954.079	959.018	880.796	1103.28	0.168582	1
ENSG00000087087	SRRT	133.818	211.257	192.987	202.39	0.339852	1
ENSG00000087088	BAX	14.4167	13.2883	12.02	15.0361	0.10074	1
ENSG00000087095	NLK	9.30985	6.91534	7.42409	8.43292	-0.122164	1
ENSG00000087111	PIGS	137.343	134.691	109.947	69.9296	-0.273378	1
ENSG00000087152	ATXN7L3	12.7897	12.8815	14.259	14.2007	0.00169489	1
ENSG00000087157	PGS1	28.743	30.0117	23.765	20.8834	-0.0453099	1
ENSG00000087191	PSMC5	125.909	115.617	161.759	158.595	-0.0690923	1
ENSG00000087206	UIMC1	35.7932	35.4355	39.1631	46.9777	0.137044	1
ENSG00000087253	LPCAT2	6.9146	5.2882	4.3209	2.18779	-0.589642	1
ENSG00000087263	OGFOD1	121.796	134.329	151.939	161.22	0.110587	1
ENSG00000087266	SH3BP2	5.92034	4.33904	2.94607	3.10268	-0.250657	1
ENSG00000087269	NOP14	165.137	183.957	168.947	166.232	0.0678762	1
ENSG00000087274	ADD1	91.0196	107.617	109.672	93.1996	0.000709137	1
ENSG00000087299	L2HGDH	32.1325	27.2546	26.2004	21.321	-0.264153	1
ENSG00000087301	TXNDC16	20.2467	19.9777	18.1085	9.30803	-0.390424	1
ENSG00000087302	C14orf166	218.556	174.149	227.083	236.201	-0.118948	1
ENSG00000087338	GMCL1	15.0494	16.0906	16.773	15.9112	0.00761899	1
ENSG00000087365	SF3B2	257.919	354.762	295.471	281.508	0.201274	1
ENSG00000087448	KLHL42	21.7832	19.0737	21.4474	21.4403	-0.0931954	1
ENSG00000087460	GNAS	523.973	371.033	492.347	471.13	-0.271145	1
ENSG00000087470	DNM1L	114.927	162.488	145.575	152.986	0.276086	1
ENSG00000087494	PTHLH	2.35006	1.85313	2.74966	2.82423	-0.121072	1
ENSG00000087502	ERGIC2	53.509	49.8537	66.9347	50.1599	-0.26837	1
ENSG00000087510	TFAP2C	13.558	12.7007	13.9054	15.4736	0.0374653	1
ENSG00000087586	AURKA	256.699	259.212	327.917	289.543	-0.0913495	1
ENSG00000087842	PIR	110.543	96.9504	130.766	117.584	-0.169655	1
ENSG00000087903	RFX2	1.98851	2.03392	1.76764	1.86956	0.0561745	1
ENSG00000087995	METTL2A	39.0471	32.0004	34.253	35.9195	-0.109523	1
ENSG00000088035	ALG6	53.2831	78.9162	91.4067	59.7464	-0.0617402	1
ENSG00000088038	CNOT3	23.5458	26.1246	23.9614	21.9574	0.0168687	1
ENSG00000088179	PTPN4	20.2015	19.2545	21.2903	23.6679	0.0493025	1
ENSG00000088205	DDX18	330.68	477.204	466.068	496.11	0.28874	1
ENSG00000088247	KHSRP	168.074	187.663	163.134	144.951	0.00603679	1
ENSG00000088256	GNA11	38.6856	28.7913	36.3349	32.9759	-0.280005	1
ENSG00000088280	ASAP3	15.411	19.6161	11.9021	10.1434	0.123056	1
ENSG00000088298	EDEM2	115.063	107.391	93.1351	66.7473	-0.257832	1
ENSG00000088305	DNMT3B	4.92609	6.68935	6.91344	5.48935	0.0371723	1
ENSG00000088325	TPX2	387.443	509.069	390.845	339.544	0.124755	1
ENSG00000088356	PDRG1	10.3493	7.54812	9.50598	13.3256	0.0743338	1
ENSG00000088367	EPB41L1	12.8349	9.35605	11.0772	10.1831	-0.290044	1
ENSG00000088387	DOCK9	25.5343	34.9835	22.6258	21.8779	0.239079	1
ENSG00000088448	ANKRD10	17.3995	17.085	13.7483	16.9454	0.128533	1
ENSG00000088451	TGDS	24.2237	21.4692	25.729	27.5263	-0.0274775	1
ENSG00000088538	DOCK3	3.79625	3.20908	2.51398	1.82978	-0.3256	1
ENSG00000088682	COQ9	56.9437	42.7124	65.5991	68.6965	-0.137148	1
ENSG00000088727	KIF9	1.98851	2.12432	1.72836	2.90379	0.441762	1
ENSG00000088756	ARHGAP28	1.89812	1.85313	2.12117	1.31267	-0.352035	1
ENSG00000088766	CRLS1	30.9575	32.0908	38.5346	34.209	-0.0681183	1
ENSG00000088808	PPP1R13B	3.25393	4.20344	2.59254	2.74468	0.247288	1
ENSG00000088812	ATRN	171.148	203.347	124.324	113.765	0.101926	1
ENSG00000088826	SMOX	17.3995	16.0906	13.1198	26.2534	0.47377	1
ENSG00000088832	FKBP1A	17.1735	15.5482	17.6371	22.9916	0.147685	1
ENSG00000088833	NSFL1C	63.8583	58.7578	82.1364	74.862	-0.12778	1
ENSG00000088836	SLC4A11	49.532	64.8596	42.3841	31.8621	0.073171	1
ENSG00000088854	C20orf194	7.18576	7.41252	4.71371	3.22201	-0.163494	1
ENSG00000088876	ZNF343	6.82421	8.1357	11.3129	12.0129	0.150992	1
ENSG00000088888	MAVS	44.7415	26.667	25.2969	19.0536	-0.615083	1
ENSG00000088899	LZTS3	3.07315	1.94353	1.88548	2.14801	-0.269593	1
ENSG00000088970	KIZ	14.6427	13.0171	12.6877	13.1665	-0.0612106	1
ENSG00000088986	DYNLL1	24.7208	29.3337	44.5446	44.7501	0.0968267	1
ENSG00000088992	TESC	9.98775	9.31085	11.0379	12.9676	0.0843476	1
ENSG00000089006	SNX5	128.033	134.691	176.175	170.767	0.00588004	1
ENSG00000089009	RPL6	637.906	517.023	1004.37	1148.27	0.0200828	1
ENSG00000089022	MAPKAPK5	34.6182	29.4693	32.3282	35.8001	-0.0361066	1
ENSG00000089041	P2RX7	3.52509	4.83622	3.18175	2.14801	0.054143	1
ENSG00000089048	ESF1	68.8296	86.1028	77.9726	93.4383	0.290363	1
ENSG00000089050	RBBP9	6.68863	5.55939	10.1345	9.9047	-0.120899	1
ENSG00000089053	ANAPC5	480.949	402.943	413.235	310.665	-0.325451	1
ENSG00000089057	SLC23A2	89.6638	75.436	68.6631	47.1368	-0.369403	1
ENSG00000089060	SLC8B1	24.766	22.4184	17.6371	13.1665	-0.253254	1
ENSG00000089063	TMEM230	15.1398	18.0793	19.5619	20.2072	0.14125	1
ENSG00000089094	KDM2B	19.7495	20.52	22.233	25.0999	0.120005	1
ENSG00000089123	TASP1	4.20299	3.16388	5.53861	5.52913	-0.162243	1
ENSG00000089127	OAS1	122.248	153.403	159.441	123.351	-0.0256865	1
ENSG00000089157	RPLP0	847.016	764.484	1040.67	1167.64	0.033578	1
ENSG00000089159	PXN	53.1023	41.1757	39.1238	33.851	-0.29763	1
ENSG00000089177	KIF16B	62.2766	81.0858	59.8641	58.9906	0.197444	1
ENSG00000089195	TRMT6	60.0621	70.8709	90.6997	95.1885	0.139329	1
ENSG00000089220	PEBP1	117.322	106.306	153.156	157.958	-0.0334933	1
ENSG00000089234	BRAP	21.3313	26.4862	29.8535	34.1294	0.243674	1
ENSG00000089248	ERP29	222.578	185.765	204.732	185.644	-0.202246	1
ENSG00000089280	FUS	115.921	82.0349	88.932	72.8731	-0.403085	1
ENSG00000089289	IGBP1	61.1467	56.4075	74.8694	75.2598	-0.0468182	1
ENSG00000089327	FXYD5	42.979	31.8196	32.6032	30.3903	-0.280514	1
ENSG00000089335	ZNF302	13.3773	10.9832	12.1378	14.5985	0.00530073	1
ENSG00000089351	GRAMD1A	40.7193	39.3225	23.2936	14.9565	-0.238189	1
ENSG00000089486	CDIP1	1.71735	1.12996	2.39614	2.94357	-0.00906754	1
ENSG00000089597	GANAB	731.004	982.973	553.39	570.535	0.274432	1
ENSG00000089639	GMIP	6.55305	7.18653	4.79227	3.7789	-0.050553	1
ENSG00000089682	RBM41	11.5695	11.2092	13.3555	15.7123	0.111709	1
ENSG00000089685	BIRC5	61.5083	71.3681	90.464	90.2959	0.0890689	1
ENSG00000089693	MLF2	27.0257	23.0511	33.8209	40.3746	0.0602431	1
ENSG00000089737	DDX24	247.75	385.09	270.41	281.946	0.364295	1
ENSG00000089775	ZBTB25	12.6542	10.3504	11.9021	10.8594	-0.210703	1
ENSG00000089818	NECAP1	16.7216	11.842	20.0333	19.8492	-0.212959	1
ENSG00000089820	ARHGAP4	69.7787	71.5037	68.2702	60.3431	-0.0664513	1
ENSG00000089876	DHX32	67.6998	69.1986	80.2509	79.4763	0.00700485	1
ENSG00000089902	RCOR1	61.2371	51.3905	49.5332	50.0406	-0.12684	1
ENSG00000089916	GPATCH2L	42.1203	30.9608	25.2576	30.9074	-0.122382	1
ENSG00000090006	LTBP4	34.4374	30.1021	15.5945	12.4505	-0.233648	1
ENSG00000090013	BLVRB	79.4501	65.176	96.6704	102.945	-0.0669261	1
ENSG00000090020	SLC9A1	63.9939	51.9781	30.9534	18.0194	-0.439957	1
ENSG00000090054	SPTLC1	357.887	427.395	357.81	229.757	-0.123183	1
ENSG00000090060	PAPOLA	186.739	152.951	179.946	178.444	-0.145919	1
ENSG00000090061	CCNK	13.0157	7.9549	9.74167	6.88158	-0.616449	1
ENSG00000090097	PCBP4	2.53083	1.94353	2.23901	1.90934	-0.305395	1
ENSG00000090263	MRPS33	11.2984	10.8024	14.6518	16.1498	0.0549633	1
ENSG00000090266	NDUFB2	26.2122	21.6048	25.729	32.5781	0.0617371	1
ENSG00000090273	NUDC	173.95	164.883	212.313	202.31	-0.07304	1
ENSG00000090316	MAEA	79.8116	84.566	105.234	116.987	0.123272	1
ENSG00000090339	ICAM1	6.05592	5.01701	2.23901	3.58001	0.0535523	1
ENSG00000090372	STRN4	35.2961	27.1642	33.4673	36.1581	-0.118336	1
ENSG00000090432	MUL1	45.6002	37.0174	37.7882	37.7095	-0.157873	1
ENSG00000090447	TFAP4	15.7725	15.277	21.8009	21.0425	-0.0489993	1
ENSG00000090470	PDCD7	24.8564	24.8139	29.1464	33.0554	0.099933	1
ENSG00000090487	SPG21	66.2988	53.9668	62.1424	56.1664	-0.221731	1
ENSG00000090520	DNAJB11	199.348	181.697	180.299	133.296	-0.269401	1
ENSG00000090530	P3H2	422.378	423.915	361.345	241.372	-0.236408	1
ENSG00000090565	RAB11FIP3	11.7955	10.1696	14.8482	14.3996	-0.11648	1
ENSG00000090581	GNPTG	19.1168	10.2148	8.52396	9.86492	-0.459637	1
ENSG00000090612	ZNF268	37.1038	41.492	42.5412	53.5411	0.254906	1
ENSG00000090615	GOLGA3	71.722	62.2381	48.9833	38.2266	-0.264871	1
ENSG00000090621	PABPC4	291.543	393.09	303.563	279.519	0.176563	1
ENSG00000090661	CERS4	7.63769	6.91534	5.49933	3.73912	-0.303525	1
ENSG00000090674	MCOLN1	12.2474	10.9832	9.97735	6.92136	-0.312822	1
ENSG00000090686	USP48	63.1804	67.5715	56.2503	52.1091	0.00288848	1
ENSG00000090776	EFNB1	13.2869	9.49164	10.6058	11.9732	-0.152468	1
ENSG00000090857	PDPR	53.9158	49.7181	30.8355	22.037	-0.240296	1
ENSG00000090863	GLG1	246.395	428.344	191.023	236.559	0.604105	1
ENSG00000090889	KIF4A	94.5899	156.974	107.473	157.202	0.636676	1
ENSG00000090905	TNRC6A	70.2306	82.8937	79.7796	65.4744	-0.0161698	1
ENSG00000090924	PLEKHG2	31.9518	30.8704	14.259	11.5754	-0.122678	1
ENSG00000090932	DLL3	2.62122	2.7119	2.90679	2.3469	-0.131055	1
ENSG00000090971	NAT14	7.72808	8.45208	5.10652	3.4209	-0.113639	1
ENSG00000090975	PITPNM2	15.9985	10.712	8.87749	7.1998	-0.47338	1
ENSG00000090989	EXOC1	57.6216	94.2385	71.4913	86.1192	0.481941	1
ENSG00000091009	RBM27	34.6182	40.2717	39.3595	40.8917	0.133519	1
ENSG00000091039	OSBPL8	151.534	152.589	161.759	175.54	0.0667764	1
ENSG00000091073	DTX2	2.84719	2.6215	2.00333	2.82423	0.173203	1
ENSG00000091127	PUS7	104.578	120.182	129.863	121.482	0.0436685	1
ENSG00000091129	NRCAM	565.777	738.54	382.95	403.467	0.267501	1
ENSG00000091137	SLC26A4	1.89812	3.43507	2.08189	1.39223	0.269653	1
ENSG00000091140	DLD	803.63	888.102	725.008	389.664	-0.25865	1
ENSG00000091157	WDR7	21.6025	29.6953	19.4833	19.173	0.24967	1
ENSG00000091164	TXNL1	103.629	80.9502	144.082	147.536	-0.116476	1
ENSG00000091317	CMTM6	68.5133	65.2212	63.3601	49.3644	-0.202892	1
ENSG00000091409	ITGA6	928.183	1172.58	691.894	545.276	0.0845332	1
ENSG00000091428	RAPGEF4	10.8012	12.0227	8.09187	6.96113	0.00621215	1
ENSG00000091436		147.692	142.917	120.2	137.353	0.0652417	1
ENSG00000091483	FH	580.736	728.009	606.065	435.29	-0.0288933	1
ENSG00000091490	SEL1L3	338.906	346.716	254.226	210.863	-0.0891987	1
ENSG00000091527	CDV3	93.46	82.7581	128.684	179.08	0.237237	1
ENSG00000091542	ALKBH5	24.1333	24.0455	31.8175	32.1406	0.006028	1
ENSG00000091640	SPAG7	20.3822	18.1245	26.4361	25.617	-0.0978782	1
ENSG00000091651	ORC6	29.7825	25.3111	43.4054	44.8695	-0.0603601	1
ENSG00000091656	ZFHX4	8.08963	11.6612	5.89214	5.48935	0.293594	1
ENSG00000091732	ZC3HC1	41.6684	43.7068	61.6318	56.0869	-0.0499522	1
ENSG00000091947	TMEM101	55.362	39.0513	37.0419	29.1572	-0.437906	1
ENSG00000091986	CCDC80	32.2229	37.8762	27.7323	21.0823	-0.024718	1
ENSG00000092010	PSME1	116.689	83.1197	117.332	117.464	-0.222248	1
ENSG00000092020	PPP2R3C	19.8851	18.8025	26.711	26.4523	-0.0420733	1
ENSG00000092036	HAUS4	23.9977	28.5201	30.0892	23.0712	-0.0690986	1
ENSG00000092094	OSGEP	25.5343	18.5313	27.2217	30.8279	-0.0952467	1
ENSG00000092098	RNF31	10.8012	13.6499	10.9987	11.1776	0.186615	1
ENSG00000092108	SCFD1	107.922	145.674	154.06	136.597	0.107446	1
ENSG00000092140	G2E3	143.082	179.347	164.666	158.515	0.134582	1
ENSG00000092199	HNRNPC	862.969	828.033	1154.66	1125	-0.0469472	1
ENSG00000092201	SUPT16H	407.238	688.37	516.976	651.244	0.535485	1
ENSG00000092203	TOX4	59.6554	57.7182	72.1983	67.8213	-0.0708239	1
ENSG00000092208	GEMIN2	20.8794	15.0962	27.968	32.2997	-0.0430346	1
ENSG00000092295	TGM1	2.12409	1.58194	4.00665	2.86401	-0.462142	1
ENSG00000092330	TINF2	21.7832	17.7177	23.2543	24.6623	-0.0870605	1
ENSG00000092439	TRPM7	217.652	200.726	185.524	143.439	-0.228354	1
ENSG00000092445	TYRO3	123.649	102.555	114.072	100.32	-0.228637	1
ENSG00000092470	WDR76	59.9265	78.9614	86.8894	76.6918	0.0840291	1
ENSG00000092531	SNAP23	12.157	9.67244	15.241	20.0083	0.116272	1
ENSG00000092621	PHGDH	139.105	141.606	109.554	166.63	0.310021	1
ENSG00000092758	COL9A3	2.7568	3.43507	1.45339	1.55134	0.243714	1
ENSG00000092820	EZR	1029.87	1447.34	930.094	830.006	0.216513	1
ENSG00000092841	MYL6	47.0012	47.865	71.727	81.1072	0.119398	1
ENSG00000092847	AGO1	22.0996	15.277	13.709	9.9047	-0.507913	1
ENSG00000092853	CLSPN	43.6117	62.0573	46.5479	41.9657	0.20594	1
ENSG00000092871	RFFL	8.18001	5.3334	7.22769	8.15447	-0.18875	1
ENSG00000092931	MFSD11	41.5328	45.1983	54.247	33.0952	-0.29143	1
ENSG00000092964	DPYSL2	175.712	185.991	183.992	119.652	-0.235088	1
ENSG00000092969	TGFB2	90.2965	93.0633	64.5386	65.1164	0.0308404	1
ENSG00000092978	GPATCH2	31.0027	30.7348	30.5998	34.8454	0.090535	1
ENSG00000093000	NUP50	64.0843	60.0234	92.5066	86.517	-0.0957012	1
ENSG00000093009	CDC45	63.9035	79.1422	82.4507	69.2136	0.01928	1
ENSG00000093010	COMT	45.2386	36.2942	38.9667	42.9204	-0.0876555	1
ENSG00000093144	ECHDC1	57.8024	48.4978	76.5192	77.6067	-0.0909517	1
ENSG00000093167	LRRFIP2	26.167	24.3619	31.2283	32.6179	-0.0102938	1
ENSG00000093183	SEC22C	24.3593	27.0738	28.7929	23.7076	-0.0665541	1
ENSG00000093217	XYLB	5.87515	8.18089	7.18841	6.44402	0.1599	1
ENSG00000094631	HDAC6	19.5688	29.6049	14.4554	14.32	0.368008	1
ENSG00000094804	CDC6	110.091	154.623	184.895	179.597	0.180051	1
ENSG00000094841	UPRT	6.73382	6.91534	9.50598	11.3765	0.171829	1
ENSG00000094880	CDC23	71.1345	104.95	99.8521	105.372	0.298492	1
ENSG00000094914	AAAS	88.9859	112.905	109.437	88.2274	0.0193318	1
ENSG00000094916	CBX5	171.238	102.419	126.917	99.1663	-0.564542	1
ENSG00000094975	SUCO	169.521	151.279	123.028	98.6492	-0.227192	1
ENSG00000095002	MSH2	109.233	206.647	146.989	173.829	0.570251	1
ENSG00000095015	MAP3K1	16.7668	21.7856	17.9514	17.6216	0.182016	1
ENSG00000095059	DHPS	28.0651	22.1472	29.6571	31.1063	-0.115658	1
ENSG00000095066	HOOK2	2.39525	1.94353	1.49268	1.39223	-0.218343	1
ENSG00000095139	ARCN1	176.526	174.646	147.814	120.726	-0.135029	1
ENSG00000095203	EPB41L4B	18.6649	13.9211	13.5912	15.7123	-0.120957	1
ENSG00000095209	TMEM38B	162.064	113.086	124.01	87.3125	-0.513515	1
ENSG00000095261	PSMD5	84.331	79.6394	97.9273	82.4994	-0.168822	1
ENSG00000095303	PTGS1	7.86366	7.27693	4.00665	1.51156	-0.4348	1
ENSG00000095319	NUP188	254.078	408.276	222.409	254.26	0.475525	1
ENSG00000095321	CRAT	100.962	100.385	60.7283	33.6123	-0.27114	1
ENSG00000095380	NANS	81.4386	75.3004	93.7636	97.7343	-0.0178891	1
ENSG00000095383	TBC1D2	26.2574	35.5711	15.241	15.9509	0.312026	1
ENSG00000095397	WHRN	6.10112	5.60459	4.16378	3.22201	-0.218474	1
ENSG00000095485	CWF19L1	61.7342	75.1196	80.0938	70.7649	0.0404298	1
ENSG00000095574	IKZF5	3.93183	2.93789	4.63515	5.44957	-0.0275397	1
ENSG00000095739	BAMBI	3.97702	3.75146	4.28162	4.53468	0.00592955	1
ENSG00000095787	WAC	67.6546	60.1589	64.8528	61.7353	-0.120361	1
ENSG00000095794	CREM	21.6025	28.2941	24.1578	24.6225	0.208976	1
ENSG00000095906	NUBP2	14.7331	14.9606	17.3622	22.1563	0.210094	1
ENSG00000095951	HIVEP1	24.1785	27.345	16.8515	17.9001	0.141064	1
ENSG00000096060	FKBP5	39.6798	32.2264	42.227	34.0499	-0.305448	1
ENSG00000096063	SRPK1	184.751	208.771	211.214	193.559	0.0229449	1
ENSG00000096070	BRPF3	10.2137	7.36732	7.73834	7.67714	-0.253123	1
ENSG00000096080	MRPS18A	26.5286	20.0228	28.7929	37.2321	0.0502284	1
ENSG00000096092	TMEM14A	9.21946	9.98883	10.9201	8.79092	-0.102427	1
ENSG00000096093	EFHC1	9.76178	12.2939	11.4307	10.4218	0.0985594	1
ENSG00000096384	HSP90AB1	3709.57	6086.27	4324.95	4126.84	0.346133	1
ENSG00000096401	CDC5L	81.7098	128.951	101.541	115.237	0.413961	1
ENSG00000096433	ITPR3	198.218	337.903	157.595	239.861	0.699351	1
ENSG00000096654	ZNF184	13.9196	19.0737	19.0905	19.6901	0.230845	1
ENSG00000096717	SIRT1	37.7817	46.961	45.1338	50.8362	0.237941	1
ENSG00000096746	HNRNPH3	86.5003	75.6168	94.667	87.5114	-0.151264	1
ENSG00000096872	IFT74	29.195	45.6051	35.1564	33.135	0.290335	1
ENSG00000096968	JAK2	12.7897	13.9663	14.2197	12.3312	-0.0395196	1
ENSG00000097007	ABL1	111.583	99.7527	91.8388	81.3458	-0.167696	1
ENSG00000097021	ACOT7	37.9173	30.8704	43.2876	40.295	-0.190146	1
ENSG00000097033	SH3GLB1	47.9502	43.3452	48.4727	48.5291	-0.0695695	1
ENSG00000097046	CDC7	53.4638	74.6224	87.5965	73.6289	0.0714551	1
ENSG00000097096	SYDE2	11.4791	9.44645	6.40279	6.36447	-0.176879	1
ENSG00000099139	PCSK5	54.5937	71.5941	45.723	51.95	0.300366	1
ENSG00000099194	SCD	2310.65	1975.17	1469.85	549.492	-0.582498	1
ENSG00000099203	TMED1	38.776	28.8817	27.8109	23.6679	-0.34137	1
ENSG00000099204	ABLIM1	43.0694	32.362	36.1777	35.0046	-0.233871	1
ENSG00000099219	ERMP1	136.575	154.443	104.527	72.9129	-0.0847981	1
ENSG00000099246	RAB18	110.769	78.6451	108.258	127.011	-0.0906588	1
ENSG00000099250	NRP1	16.2696	17.2658	11.6664	14.0416	0.164881	1
ENSG00000099256	PRTFDC1	8.81272	7.27693	11.5879	12.3709	-0.0533927	1
ENSG00000099260	PALMD	7.63769	11.0284	9.58455	6.08602	-0.0122066	1
ENSG00000099282	TSPAN15	45.0579	36.475	34.9993	28.3219	-0.305102	1
ENSG00000099284	H2AFY2	23.6362	19.8873	26.4361	27.049	-0.0928697	1
ENSG00000099308	MAST3	7.99924	7.9097	3.81025	2.94357	-0.122275	1
ENSG00000099326	MZF1	2.57603	2.6667	3.33888	3.81868	0.133184	1
ENSG00000099331	MYO9B	71.3153	91.4362	54.4826	41.4088	0.0784387	1
ENSG00000099341	PSMD8	105.12	73.8088	112.893	124.783	-0.134411	1
ENSG00000099364	FBXL19	6.1915	8.22609	6.24567	6.4838	0.24039	1
ENSG00000099377	HSD3B7	27.794	20.746	19.3262	11.814	-0.533626	1
ENSG00000099381	SETD1A	24.2237	16.7234	14.0233	10.5411	-0.488237	1
ENSG00000099385	BCL7C	17.3091	19.3449	21.1724	20.7243	0.0578463	1
ENSG00000099399	MAGEB2	102.047	77.0631	119.218	123.272	-0.143214	1
ENSG00000099622	CIRBP	23.591	18.5313	34.1351	42.4033	0.0783186	1
ENSG00000099624	ATP5D	20.6986	16.3618	25.6897	30.4699	0.0142234	1
ENSG00000099625	CBARP	2.0789	1.85313	2.04261	1.31267	-0.385617	1
ENSG00000099725	PRKY	4.33857	3.48027	3.57456	2.78445	-0.337048	1
ENSG00000099783	HNRNPM	349.481	406.152	333.377	331.788	0.111894	1
ENSG00000099795	NDUFB7	20.789	16.3166	18.0692	24.543	0.073723	1
ENSG00000099797	TECR	95.087	76.2043	80.2116	51.5522	-0.456572	1
ENSG00000099800	TIMM13	12.2474	12.9719	14.2983	19.5707	0.294298	1
ENSG00000099804	CDC34	15.8629	15.051	16.8122	23.9463	0.255956	1
ENSG00000099810	MTAP	77.1	62.7804	82.215	92.245	-0.0391684	1
ENSG00000099812	MISP	58.164	77.6507	60.2569	60.7409	0.224566	1
ENSG00000099814	CEP170B	20.0659	21.876	13.002	14.0814	0.12095	1
ENSG00000099817	POLR2E	47.182	32.814	39.4773	47.097	-0.116333	1
ENSG00000099821	POLRMT	150.856	201.494	108.533	85.5623	0.14614	1
ENSG00000099849	RASSF7	2.98277	3.34467	4.91012	4.21646	-0.0637817	1
ENSG00000099860	GADD45B	6.14631	4.79102	4.75299	9.9047	0.434213	1
ENSG00000099864	PALM	4.42896	4.51983	3.45672	3.22201	-0.0271577	1
ENSG00000099875	MKNK2	68.3325	52.5656	40.2629	39.3404	-0.240587	1
ENSG00000099889	ARVCF	2.48564	2.98309	1.68908	1.9889	0.252403	1
ENSG00000099899	TRMT2A	24.2237	25.3111	32.014	38.3061	0.177938	1
ENSG00000099901	RANBP1	41.352	52.3396	83.3148	95.9841	0.250569	1
ENSG00000099904	ZDHHC8	7.14056	6.01137	5.26364	4.17668	-0.284213	1
ENSG00000099910	KLHL22	7.50211	11.3448	7.42409	8.35336	0.398577	1
ENSG00000099917	MED15	16.9927	19.4805	12.6485	10.8594	0.0330605	1
ENSG00000099937	SERPIND1	24.54	16.7234	19.2477	15.2747	-0.452074	1
ENSG00000099940	SNAP29	14.4167	9.76283	14.6518	15.7918	-0.18428	1
ENSG00000099942	CRKL	78.5914	57.3115	55.7004	52.7057	-0.287434	1
ENSG00000099949	LZTR1	15.2754	18.4861	16.498	15.7521	0.106924	1
ENSG00000099953	MMP11	3.4799	2.7119	2.12117	1.19334	-0.522113	1
ENSG00000099956	SMARCB1	53.735	50.6673	62.8888	61.8547	-0.0516171	1
ENSG00000099957	P2RX6	2.12409	2.12432	2.55326	1.90934	-0.217902	1
ENSG00000099968	BCL2L13	50.2099	52.5204	52.7936	45.7048	-0.0687609	1
ENSG00000099977	DDT	2.7568	3.97745	3.65313	4.33579	0.371759	1
ENSG00000099991	CABIN1	36.0644	45.0175	27.2217	27.2479	0.19123	1
ENSG00000099992	TBC1D10A	1.71735	1.89833	1.76764	1.86956	0.111407	1
ENSG00000099995	SF3A1	126.542	147.437	126.72	117.782	0.0664605	1
ENSG00000099999	RNF215	19.162	12.7007	9.2703	9.10914	-0.381931	1
ENSG00000100003	SEC14L2	3.79625	2.93789	4.00665	3.38112	-0.302768	1
ENSG00000100014	SPECC1L	9.6262	10.034	7.65978	8.47269	0.0988813	1
ENSG00000100023	PPIL2	20.1111	22.102	24.3935	20.0878	-0.077836	1
ENSG00000100028	SNRPD3	31.997	31.2772	48.3155	53.0637	0.0706416	1
ENSG00000100029	PES1	135.806	195.709	208.542	249.567	0.370757	1
ENSG00000100030	MAPK1	171.735	141.923	163.173	154.02	-0.178387	1
ENSG00000100031	GGT1	51.3398	46.8706	39.0845	31.1461	-0.213061	1
ENSG00000100034	PPM1F	26.9353	17.6273	21.6045	23.7474	-0.229104	1
ENSG00000100036	SLC35E4	14.01	9.67244	9.42742	10.1036	-0.243364	1
ENSG00000100038	TOP3B	12.0215	19.3449	15.8695	19.7298	0.485324	1
ENSG00000100056	DGCR14	8.9483	9.62724	12.2164	12.8483	0.0863939	1
ENSG00000100058	CRYBB2P1	1.53658	1.89833	1.45339	2.14801	0.438625	1
ENSG00000100065	CARD10	7.32134	7.63851	6.32423	5.84735	-0.0176655	1
ENSG00000100075	SLC25A1	60.8304	48.1814	58.8428	51.4726	-0.263954	1
ENSG00000100077	GRK3	7.81847	6.28256	6.87416	7.16002	-0.126333	1
ENSG00000100083	GGA1	25.6699	23.5031	23.9614	25.5772	-0.0156783	1
ENSG00000100084	HIRA	5.60399	5.06221	5.61717	6.16558	0.00206733	1
ENSG00000100092	SH3BP1	3.88664	3.48027	2.98535	2.90379	-0.104992	1
ENSG00000100097	LGALS1	86.4099	76.6111	89.8355	91.3699	-0.0691836	1
ENSG00000100099	HPS4	11.8407	11.2544	11.7057	16.2294	0.224235	1
ENSG00000100104	SRRD	12.0215	10.6668	15.0839	15.9509	-0.0256971	1
ENSG00000100105	PATZ1	22.5967	25.4918	20.6225	22.037	0.137005	1
ENSG00000100106	TRIOBP	16.6764	13.0623	14.1019	14.32	-0.16754	1
ENSG00000100109	TFIP11	34.799	52.882	49.219	56.0869	0.374737	1
ENSG00000100116	GCAT	10.4849	9.35605	9.78095	8.27381	-0.201223	1
ENSG00000100124	ANKRD54	3.4347	3.48027	4.79227	6.08602	0.218176	1
ENSG00000100129	EIF3L	79.0433	114.984	115.211	112.333	0.226531	1
ENSG00000100138	SNU13	19.5236	24.0003	29.0286	32.4588	0.217351	1
ENSG00000100139	MICALL1	8.85792	6.73455	6.5992	7.08047	-0.159757	1
ENSG00000100147	CCDC134	13.6936	10.938	11.47	6.24513	-0.551696	1
ENSG00000100150	DEPDC5	6.41747	7.72891	7.97403	7.51803	0.081514	1
ENSG00000100151	PICK1	5.55879	5.78538	7.03129	6.64291	-0.0194446	1
ENSG00000100154	TTC28	34.2114	40.6785	19.9154	14.6383	0.0311248	1
ENSG00000100162	CENPM	12.9705	10.1696	10.7237	9.62625	-0.258603	1
ENSG00000100196	KDELR3	38.324	26.0794	25.2576	13.2858	-0.692013	1
ENSG00000100201	DDX17	162.064	176.951	178.61	172.437	0.0363966	1
ENSG00000100207	TCF20	43.4309	51.0741	38.7703	39.4995	0.13977	1
ENSG00000100209	HSCB	3.97702	3.07348	5.18508	6.88158	0.121757	1
ENSG00000100211	CBY1	0.994256	1.44635	1.41411	1.82978	0.438341	1
ENSG00000100216	TOMM22	15.411	21.3788	21.4867	21.0425	0.200202	1
ENSG00000100219	XBP1	134.451	107.888	95.2562	115.793	-0.0381881	1
ENSG00000100220	RTCB	141.455	195.166	183.246	195.827	0.267932	1
ENSG00000100221	JOSD1	14.5975	14.2827	16.3409	18.2183	0.0714403	1
ENSG00000100225	FBXO7	77.8231	78.1027	88.932	83.1358	-0.048593	1
ENSG00000100226	GTPBP1	13.2869	10.7572	9.2703	7.59758	-0.297366	1
ENSG00000100227	POLDIP3	47.6339	35.2547	41.4021	42.4033	-0.19677	1
ENSG00000100239	PPP6R2	27.4324	25.989	31.6604	28.3219	-0.121853	1
ENSG00000100241	SBF1	63.1352	63.82	59.2749	55.0526	-0.0423863	1
ENSG00000100242	SUN2	57.4861	71.6845	38.9274	31.703	0.100596	1
ENSG00000100243	CYB5R3	79.1789	51.4809	50.2796	32.5383	-0.623734	1
ENSG00000100258	LMF2	100.601	123.437	85.8681	59.3884	-0.0286529	1
ENSG00000100263	RHBDD3	16.4956	15.277	16.0266	17.1841	-0.00216199	1
ENSG00000100266	PACSIN2	46.0069	52.204	49.3761	52.2284	0.130648	1
ENSG00000100280	AP1B1	83.1108	111.459	77.462	83.3347	0.278592	1
ENSG00000100281	HMGXB4	17.3091	15.729	19.4048	19.173	-0.0727357	1
ENSG00000100284	TOM1	19.7495	20.2488	21.958	21.6392	0.00607791	1
ENSG00000100285	NEFH	1.98851	3.75146	4.47803	2.54579	-0.0455712	1
ENSG00000100292	HMOX1	27.6584	15.6838	50.201	90.6539	0.449745	1
ENSG00000100294	MCAT	18.213	15.6386	22.3901	24.0259	-0.033276	1
ENSG00000100296	THOC5	80.8059	106.126	98.4773	99.5641	0.198043	1
ENSG00000100297	MCM5	105.346	205.517	183.913	193.957	0.465583	1
ENSG00000100299	ARSA	16.2696	17.1302	11.1558	6.36447	-0.224089	1
ENSG00000100300	TSPO	48.5378	44.8819	43.4054	49.2451	0.0341399	1
ENSG00000100304	TTLL12	134.902	134.781	154.649	155.054	0.00141177	1
ENSG00000100316	RPL3	1037.01	918.43	1069.74	1250.26	0.0418186	1
ENSG00000100319	ZMAT5	4.47415	3.11868	5.34221	7.43847	0.10754	1
ENSG00000100320	RBFOX2	48.0406	37.831	37.9847	39.1415	-0.160003	1
ENSG00000100321	SYNGR1	6.05592	4.51983	3.65313	2.66512	-0.434457	1
ENSG00000100324	TAB1	11.6599	11.842	10.763	10.5411	-0.00270014	1
ENSG00000100325	ASCC2	29.0594	38.1474	38.6524	34.3681	0.0982362	1
ENSG00000100330	MTMR3	29.3305	32.136	21.7616	16.7067	-0.0653711	1
ENSG00000100335	MIEF1	35.2057	29.3789	35.0779	42.5226	0.033366	1
ENSG00000100342	APOL1	19.4332	15.8194	10.6058	5.84735	-0.47191	1
ENSG00000100344	PNPLA3	2.93757	2.6215	1.76764	0.994448	-0.383291	1
ENSG00000100347	SAMM50	68.4681	71.4133	91.9959	79.0785	-0.0926958	1
ENSG00000100348	TXN2	21.015	13.6499	19.8369	19.3718	-0.305652	1
ENSG00000100350	FOXRED2	77.5971	52.6108	46.1944	30.7085	-0.571244	1
ENSG00000100353	EIF3D	315.812	465.271	400.233	459.992	0.36977	1
ENSG00000100354	TNRC6B	44.6963	36.0682	22.1544	15.7123	-0.368638	1
ENSG00000100359	SGSM3	16.7668	16.633	16.8515	13.7234	-0.147899	1
ENSG00000100360	IFT27	6.68863	5.15261	7.93475	9.22848	-0.0223335	1
ENSG00000100364	KIAA0930	24.6756	25.6274	24.747	24.6225	0.0238323	1
ENSG00000100372	SLC25A17	126.858	94.0577	114.268	80.9878	-0.46208	1
ENSG00000100376	FAM118A	11.4339	9.62724	10.6844	12.0925	-0.0249151	1
ENSG00000100379	KCTD17	0.994256	1.44635	1.41411	2.14801	0.574113	1
ENSG00000100380	ST13	299.361	326.106	365.705	332.424	-0.0142828	1
ENSG00000100387	RBX1	4.56454	7.05094	7.14913	6.88158	0.247596	1
ENSG00000100393	EP300	71.1797	78.8258	42.9733	33.5328	-0.0229698	1
ENSG00000100395	L3MBTL2	34.3922	34.8479	51.458	51.4328	0.00717223	1
ENSG00000100401	RANGAP1	91.9687	99.7979	96.6704	97.9332	0.0678601	1
ENSG00000100403	ZC3H7B	31.0479	28.2941	32.4068	38.1072	0.0658975	1
ENSG00000100410	PHF5A	9.94256	11.9324	15.3981	18.0592	0.242668	1
ENSG00000100412	ACO2	322.094	460.028	276.027	174.506	0.0852088	1
ENSG00000100413	POLR3H	16.6764	14.6443	16.3801	23.6679	0.213907	1
ENSG00000100416	TRMU	24.3141	26.1246	32.2496	41.6077	0.260032	1
ENSG00000100417	PMM1	8.31559	6.23737	6.24567	6.24513	-0.220339	1
ENSG00000100418	DESI1	20.0207	15.277	19.4441	22.1563	-0.0751375	1
ENSG00000100422	CERK	16.2244	13.0623	17.2836	17.9001	-0.11312	1
ENSG00000100425	BRD1	28.4719	36.2038	24.9434	28.7992	0.283119	1
ENSG00000100426	ZBED4	31.1835	28.6105	27.1824	27.2876	-0.0621062	1
ENSG00000100439	ABHD4	23.7266	15.8646	24.197	24.7419	-0.237988	1
ENSG00000100441	KHNYN	56.8986	50.8933	44.2303	47.7335	-0.0359587	1
ENSG00000100442	FKBP3	86.0483	58.7126	92.6244	95.6261	-0.210969	1
ENSG00000100445	SDR39U1	4.51934	4.24864	4.20306	5.4098	0.149815	1
ENSG00000100461	RBM23	58.4351	50.5317	77.8548	74.7825	-0.121054	1
ENSG00000100462	PRMT5	275.409	395.124	382.832	395.989	0.265216	1
ENSG00000100473	COCH	119.491	138.397	108.18	77.4874	-0.0768518	1
ENSG00000100478	AP4S1	1.58177	1.62714	1.96405	2.74468	0.304173	1
ENSG00000100479	POLE2	49.2157	56.1815	78.1298	52.4671	-0.229413	1
ENSG00000100483	VCPKMT	2.7568	2.35031	3.41744	3.89824	0.0197696	1
ENSG00000100485	SOS2	22.5967	20.6556	15.4767	16.7863	-0.0237708	1
ENSG00000100490	CDKL1	13.3773	9.98883	12.5699	12.0527	-0.234088	1
ENSG00000100503	NIN	199.891	187.257	153.431	161.061	-0.0205403	1
ENSG00000100504	PYGL	287.114	427.214	318.45	346.824	0.35407	1
ENSG00000100519	PSMC6	200.433	210.443	313.58	280.673	-0.065763	1
ENSG00000100522	GNPNAT1	53.1023	37.153	57.3109	72.8731	-0.00470786	1
ENSG00000100523	DDHD1	38.4144	30.6445	32.6817	36.6355	-0.0789708	1
ENSG00000100526	CDKN3	22.7775	25.4466	30.3249	30.7483	0.081393	1
ENSG00000100528	CNIH1	202.286	147.889	157.791	141.331	-0.31607	1
ENSG00000100532	CGRRF1	29.0142	18.8477	15.5552	11.4958	-0.554553	1
ENSG00000100554	ATP6V1D	54.4581	46.3735	66.2669	63.4855	-0.135948	1
ENSG00000100558	PLEK2	4.74531	3.11868	3.96737	5.33024	-0.0388462	1
ENSG00000100564	PIGH	24.6304	19.0737	24.3542	18.9741	-0.364413	1
ENSG00000100567	PSMA3	322.907	246.873	378.786	351.716	-0.229239	1
ENSG00000100568	VTI1B	11.9311	11.39	13.8662	14.6383	0.0131719	1
ENSG00000100575	TIMM9	5.5136	6.68935	6.91344	9.26825	0.360567	1
ENSG00000100577	GSTZ1	6.55305	5.87578	8.20971	8.07492	-0.0810897	1
ENSG00000100578	KIAA0586	73.2134	120.815	69.2523	65.1164	0.383923	1
ENSG00000100580	TMED8	29.7825	23.9551	26.1611	28.123	-0.102584	1
ENSG00000100591	AHSA1	246.756	217.675	305.998	325.264	-0.0258218	1
ENSG00000100592	DAAM1	3.52509	3.52547	2.6711	3.65957	0.217532	1
ENSG00000100596	SPTLC2	127.807	124.386	90.3854	55.172	-0.281268	1
ENSG00000100600	LGMN	169.159	204.703	145.379	91.5687	-0.0864235	1
ENSG00000100601	ALKBH1	17.9418	14.3731	23.4114	23.9861	-0.107953	1
ENSG00000100603	SNW1	121.751	151.279	149.857	166.51	0.226475	1
ENSG00000100604	CHGA	36.4711	45.1079	40.9307	39.4597	0.127323	1
ENSG00000100605	ITPK1	157.68	142.42	138.544	125.022	-0.147458	1
ENSG00000100612	DHRS7	235.322	194.262	177.236	119.453	-0.395181	1
ENSG00000100614	PPM1A	56.1303	45.2435	48.1584	48.9666	-0.146327	1
ENSG00000100625	SIX4	16.36	14.8702	15.8695	16.0305	-0.0602966	1
ENSG00000100626	GALNT16	114.565	109.425	71.0592	42.6817	-0.28741	1
ENSG00000100629	CEP128	12.6994	10.6668	14.1804	16.3487	0.00818288	1
ENSG00000100632	ERH	54.2773	51.2097	71.5698	80.4707	0.0654427	1
ENSG00000100644	HIF1A	254.349	322.987	275.988	261.46	0.140105	1
ENSG00000100647	SUSD6	8.9483	5.74018	4.47803	3.14245	-0.595828	1
ENSG00000100650	SRSF5	105.075	84.2948	121.967	139.024	-0.0237282	1
ENSG00000100664	EIF5	461.787	363.62	832.324	832.79	-0.113241	1
ENSG00000100697	DICER1	96.8496	104.408	79.7403	78.8398	0.0533561	1
ENSG00000100711	ZFYVE21	12.9253	12.9719	14.2983	14.2007	-0.00278498	1
ENSG00000100714	MTHFD1	277.669	500.752	337.109	370.969	0.503736	1
ENSG00000100722	ZC3H14	115.334	147.572	161.798	163.686	0.167444	1
ENSG00000100726	TELO2	32.2681	47.9554	45.4873	42.5226	0.218047	1
ENSG00000100731	PCNX1	181.813	158.782	131.473	98.2514	-0.285571	1
ENSG00000100744	GSKIP	12.3378	13.8759	20.3475	23.6281	0.198195	1
ENSG00000100749	VRK1	73.6653	98.2611	108.69	113.208	0.213527	1
ENSG00000100764	PSMC1	154.697	165.335	230.108	210.704	-0.033283	1
ENSG00000100784	RPS6KA5	13.9648	15.8194	13.4341	11.098	-0.0266727	1
ENSG00000100796	PPP4R3A	154.607	166.917	168.437	171.801	0.0683299	1
ENSG00000100802	C14orf93	2.53083	3.34467	4.04594	3.61979	0.0786125	1
ENSG00000100804	PSMB5	223.256	188.206	294.646	325.622	-0.0113616	1
ENSG00000100811	YY1	136.077	116.114	136.344	132.142	-0.133939	1
ENSG00000100813	ACIN1	104.939	126.555	115.29	119.771	0.161479	1
ENSG00000100814	CCNB1IP1	8.36079	8.76847	9.58455	13.7234	0.326525	1
ENSG00000100823	APEX1	201.608	169.268	290.718	291.532	-0.0954489	1
ENSG00000100836	PABPN1	10.4397	7.50292	12.6485	16.6669	0.0672216	1
ENSG00000100852	ARHGAP5	97.2111	103.504	90.6604	87.3125	0.0223817	1
ENSG00000100865	CINP	27.4324	20.6556	25.2576	27.5661	-0.126975	1
ENSG00000100883	SRP54	109.865	162.172	138.23	141.609	0.291966	1
ENSG00000100888	CHD8	102.68	191.505	128.292	180.035	0.685674	1
ENSG00000100889	PCK2	119.672	117.425	60.8069	69.6511	0.0518488	1
ENSG00000100890	KIAA0391	6.82421	6.10177	3.57456	3.73912	-0.0786667	1
ENSG00000100897	DCAF11	14.7331	15.2318	19.4833	22.9121	0.156871	1
ENSG00000100902	PSMA6	6.50786	6.55375	9.2703	8.43292	-0.0748007	1
ENSG00000100906	NFKBIA	59.565	48.543	52.715	58.394	-0.0699931	1
ENSG00000100908	EMC9	12.5638	11.5256	11.47	14.1212	0.0949144	1
ENSG00000100911	PSME2	154.471	120.408	159.402	152.787	-0.200156	1
ENSG00000100916	BRMS1L	6.32708	5.10741	9.07389	13.0472	0.238118	1
ENSG00000100926	TM9SF1	8.22521	8.0905	6.83488	5.01202	-0.202353	1
ENSG00000100934	SEC23A	290.684	400.005	337.659	294.953	0.145304	1
ENSG00000100938	GMPR2	45.7358	44.4751	56.3681	48.0915	-0.141624	1
ENSG00000100941	PNN	102.137	135.098	115.25	110.065	0.173312	1
ENSG00000100949	RABGGTA	26.1218	31.684	32.3282	27.8843	0.0266928	1
ENSG00000100968	NFATC4	5.78476	6.32776	2.98535	2.3469	-0.0165796	1
ENSG00000100979	PLTP	57.2601	73.8088	50.2796	37.789	0.0531228	1
ENSG00000100982	PCIF1	9.80698	8.31649	9.30958	8.51247	-0.183306	1
ENSG00000100983	GSS	89.0763	109.47	105.351	98.0128	0.0935755	1
ENSG00000100991	TRPC4AP	171.916	229.246	177.157	164.283	0.17284	1
ENSG00000100994	PYGB	681.969	785.863	449.649	493.644	0.177202	1
ENSG00000100997	ABHD12	53.4638	40.1813	38.1025	30.9472	-0.364313	1
ENSG00000101000	PROCR	694.171	584.73	502.442	297.618	-0.439556	1
ENSG00000101003	GINS1	24.4497	17.6725	35.3921	29.8334	-0.332719	1
ENSG00000101017	CD40	4.97128	4.92662	4.9494	3.38112	-0.258397	1
ENSG00000101019	UQCC1	110.227	78.9162	93.8814	71.5605	-0.439743	1
ENSG00000101040	ZMYND8	45.7358	57.9442	40.1058	33.2543	0.0869762	1
ENSG00000101052	IFT52	22.8227	16.2262	22.9793	19.3718	-0.362935	1
ENSG00000101057	MYBL2	60.1977	59.7522	73.2589	73.43	-0.00297591	1
ENSG00000101079	NDRG3	33.8951	27.7066	34.4887	27.2876	-0.314392	1
ENSG00000101084	C20orf24	14.7783	19.1189	23.8828	15.9509	-0.142094	1
ENSG00000101109	STK4	72.0835	56.2267	60.6497	58.1155	-0.21494	1
ENSG00000101126	ADNP	156.866	155.527	125.385	98.9674	-0.149414	1
ENSG00000101132	PFDN4	7.32134	8.36169	11.5093	13.0869	0.187428	1
ENSG00000101138	CSTF1	95.8101	103.459	100.245	70.4069	-0.173524	1
ENSG00000101146	RAE1	80.2636	80.8598	110.379	119.334	0.0705271	1
ENSG00000101150	TPD52L2	32.4941	30.8252	42.2663	52.7853	0.161577	1
ENSG00000101152	DNAJC5	31.2739	28.3845	35.1564	37.1128	-0.0201606	1
ENSG00000101158	NELFCD	68.2421	60.9273	100.009	97.4161	-0.0875211	1
ENSG00000101160	CTSZ	327.246	214.33	202.14	164.163	-0.484021	1
ENSG00000101161	PRPF6	174.402	259.755	198.054	226.814	0.385492	1
ENSG00000101166	PRELID3B	139.196	108.838	139.683	158.953	-0.0583964	1
ENSG00000101181	MTG2	55.8139	51.3453	60.9247	56.3653	-0.116105	1
ENSG00000101182	PSMA7	307.767	215.641	302.895	330.912	-0.159939	1
ENSG00000101187	SLCO4A1	315.767	409.768	267.935	202.271	0.0683409	1
ENSG00000101188	NTSR1	37.2394	28.1133	15.9481	12.3709	-0.393708	1
ENSG00000101189	MRGBP	18.8457	23.4127	24.1578	27.9639	0.2563	1
ENSG00000101190	TCFL5	6.32708	7.68371	8.32756	8.47269	0.139367	1
ENSG00000101191	DIDO1	195.823	287.597	171.029	174.466	0.332826	1
ENSG00000101193	GID8	33.8951	28.2941	39.2416	38.8232	-0.123625	1
ENSG00000101194	SLC17A9	107.967	86.6904	71.9627	54.9333	-0.345398	1
ENSG00000101199	ARFGAP1	44.2896	42.4864	35.4314	40.6928	0.0615107	1
ENSG00000101210	EEF1A2	341.03	457.859	431.501	438.472	0.214398	1
ENSG00000101216	GMEB2	26.6189	25.1755	24.6291	21.4403	-0.136869	1
ENSG00000101220	C20orf27	26.6189	31.006	31.7783	35.7603	0.193052	1
ENSG00000101224	CDC25B	133.682	102.374	107.748	90.1765	-0.326313	1
ENSG00000101236	RNF24	15.2302	11.2092	8.48468	8.07492	-0.297687	1
ENSG00000101246	ARFRP1	11.2984	6.77975	10.213	11.7345	-0.213879	1
ENSG00000101247	NDUFAF5	26.4382	20.972	26.1611	22.3552	-0.279486	1
ENSG00000101255	TRIB3	127.4	104.724	73.1804	159.669	0.398694	1
ENSG00000101266	CSNK2A1	68.0613	76.0687	78.2083	78.7603	0.0819372	1
ENSG00000101290	CDS2	106.702	81.357	85.436	56.0073	-0.484235	1
ENSG00000101294	HM13	254.529	231.325	265.539	183.933	-0.324755	1
ENSG00000101310	SEC23B	193.518	304.998	261.257	256.766	0.304707	1
ENSG00000101311	FERMT1	44.6511	44.2491	49.6511	53.5808	0.0530547	1
ENSG00000101333	PLCB4	36.2903	43.3452	36.0992	49.8417	0.364469	1
ENSG00000101337	TM9SF4	215.573	255.144	184.149	129.477	-0.0556386	1
ENSG00000101343	CRNKL1	76.2865	113.9	86.7716	109.787	0.455954	1
ENSG00000101346	POFUT1	348.758	296.32	271.824	184.092	-0.369382	1
ENSG00000101347	SAMHD1	37.6009	44.0231	47.3335	40.295	-0.0109236	1
ENSG00000101350	KIF3B	50.3455	41.7632	48.7083	53.5013	-0.0559285	1
ENSG00000101361	NOP56	317.936	336.999	419.442	435.648	0.067397	1
ENSG00000101363	MANBAL	10.3945	14.0567	12.6092	13.8029	0.275143	1
ENSG00000101365	IDH3B	124.689	129.81	147.657	153.583	0.0573483	1
ENSG00000101367	MAPRE1	143.218	126.6	168.908	171.443	-0.0665611	1
ENSG00000101384	JAG1	48.8089	63.5488	35.7849	51.5522	0.444447	1
ENSG00000101391	CDK5RAP1	99.3804	136.77	105.587	94.9896	0.177032	1
ENSG00000101400	SNTA1	6.9146	5.243	5.34221	6.00646	-0.120964	1
ENSG00000101407	TTI1	89.483	115.708	109.751	95.5863	0.0845666	1
ENSG00000101412	E2F1	12.5186	16.1358	18.3049	17.6614	0.131847	1
ENSG00000101413	RPRD1B	47.2723	40.1813	44.741	44.6706	-0.116639	1
ENSG00000101417	PXMP4	5.60399	4.74582	4.55659	2.38667	-0.513402	1
ENSG00000101421	CHMP4B	17.8062	12.2035	14.8875	17.5023	-0.136619	1
ENSG00000101439	CST3	69.5075	49.4017	47.5299	48.9268	-0.250964	1
ENSG00000101442	ACTR5	15.4562	20.2488	24.4327	25.5374	0.19829	1
ENSG00000101444	AHCY	426.039	508.526	489.165	436.801	0.0466852	1
ENSG00000101447	FAM83D	129.027	129.177	149.503	120.368	-0.158634	1
ENSG00000101452	DHX35	23.9073	30.2377	26.5932	28.9583	0.228787	1
ENSG00000101457	DNTTIP1	17.4899	11.7968	23.1757	25.975	-0.105785	1
ENSG00000101464	PIGU	140.687	165.742	150.25	84.5678	-0.217177	1
ENSG00000101473	ACOT8	2.71161	1.89833	2.74966	3.38112	-0.0425125	1
ENSG00000101474	APMAP	469.018	392.457	371.99	287.833	-0.305979	1
ENSG00000101493	ZNF516	26.3478	25.5822	14.5732	16.2294	0.0313139	1
ENSG00000101544	ADNP2	78.6818	81.6733	69.6058	70.8842	0.0409499	1
ENSG00000101546	RBFA	9.53582	7.05094	9.50598	9.78537	-0.175702	1
ENSG00000101557	USP14	161.883	137.267	124.403	99.5243	-0.273859	1
ENSG00000101558	VAPA	180.096	139.03	194.833	212.494	-0.092905	1
ENSG00000101574	METTL4	7.54731	6.55375	9.03461	8.75114	-0.114977	1
ENSG00000101577	LPIN2	21.5121	19.8873	16.6944	16.1101	-0.0857624	1
ENSG00000101596	SMCHD1	110.317	177.042	111.754	166.113	0.627784	1
ENSG00000101608	MYL12A	61.8246	63.368	78.9547	89.9776	0.12338	1
ENSG00000101624	CEP76	17.5351	21.2884	19.012	17.8603	0.0983531	1
ENSG00000101654	RNMT	66.7959	64.3172	66.5026	62.4115	-0.0729378	1
ENSG00000101665	SMAD7	3.4347	2.80229	2.94607	3.34134	-0.0502477	1
ENSG00000101670	LIPG	6.68863	6.68935	3.73169	1.51156	-0.347116	1
ENSG00000101745	ANKRD12	32.9912	38.5994	24.1578	18.0592	-0.0128309	1
ENSG00000101751	POLI	8.81272	11.0284	8.79893	8.98981	0.183649	1
ENSG00000101752	MIB1	202.105	216.093	132.22	126.573	0.0355433	1
ENSG00000101773	RBBP8	38.6404	39.0061	57.7822	55.888	-0.0231124	1
ENSG00000101782	RIOK3	53.0119	60.5205	63.5565	79.3172	0.262579	1
ENSG00000101811	CSTF2	111.04	135.324	144.357	150.162	0.160584	1
ENSG00000101843	PSMD10	79.1789	52.9272	81.2722	79.3967	-0.277755	1
ENSG00000101844	ATG4A	5.87515	6.28256	10.3702	9.42736	-0.0490209	1
ENSG00000101846	STS	5.92034	5.06221	5.9707	4.57446	-0.304019	1
ENSG00000101849	TBL1X	32.0422	25.4918	28.1644	26.3728	-0.214744	1
ENSG00000101856	PGRMC1	302.525	262.693	304.938	263.091	-0.208324	1
ENSG00000101871	MID1	60.8304	55.0063	55.5039	55.8482	-0.0694798	1
ENSG00000101882	NKAP	37.2846	33.4015	39.6737	44.7104	0.0217815	1
ENSG00000101888	NXT2	11.2532	9.26565	16.2623	16.3885	-0.10055	1
ENSG00000101901	ALG13	24.4948	20.5652	19.8369	23.9065	0.00550823	1
ENSG00000101911	PRPS2	181.904	187.121	212.392	187.752	-0.072924	1
ENSG00000101928	MOSPD1	5.87515	5.4238	6.04926	9.06936	0.283503	1
ENSG00000101935	AMMECR1	38.9568	25.4466	40.3415	42.801	-0.215871	1
ENSG00000101940	WDR13	23.0487	21.876	28.0466	29.8334	0.0174219	1
ENSG00000101945	SUV39H1	37.9625	36.249	40.97	38.7835	-0.0731138	1
ENSG00000101955	SRPX	199.393	169.448	129.863	90.9721	-0.338406	1
ENSG00000101966	XIAP	89.4378	81.1762	67.956	77.8056	0.014669	1
ENSG00000101972	STAG2	442.986	677.703	516.544	561.465	0.368936	1
ENSG00000101974	ATP11C	403.261	478.831	329.803	269.774	0.0302341	1
ENSG00000101986	ABCD1	39.5895	36.3394	27.5752	18.6956	-0.287646	1
ENSG00000101997	CCDC22	30.5508	41.1305	37.2383	35.7603	0.181152	1
ENSG00000102003	SYP	1.76254	2.48591	1.41411	1.51156	0.327633	1
ENSG00000102007	PLP2	74.75	74.6676	89.4819	69.7307	-0.185868	1
ENSG00000102024	PLS3	330.635	560.007	397.287	344.318	0.31299	1
ENSG00000102030	NAA10	25.3535	21.2432	29.0286	34.9648	0.0481548	1
ENSG00000102034	ELF4	21.2409	16.9042	15.7124	12.7687	-0.316498	1
ENSG00000102038	SMARCA1	25.0824	47.7294	29.7357	33.1748	0.560766	1
ENSG00000102043	MTMR8	1.62696	2.44071	1.33555	1.63089	0.455345	1
ENSG00000102048	ASB9	11.7051	9.71764	16.498	16.3885	-0.11099	1
ENSG00000102054	RBBP7	283.996	349.744	363.781	328.566	0.0663955	1
ENSG00000102078	SLC25A14	6.59824	7.27693	8.4454	7.27936	-0.0491666	1
ENSG00000102081	FMR1	80.3539	80.5886	83.7469	76.1747	-0.0660745	1
ENSG00000102096	PIM2	19.6591	13.4691	18.462	23.3099	-0.0503564	1
ENSG00000102098	SCML2	44.2444	50.8933	47.9227	45.9037	0.0704587	1
ENSG00000102100	SLC35A2	42.979	32.0456	43.9554	37.1923	-0.32809	1
ENSG00000102103	PQBP1	59.7005	53.6504	83.8648	93.2792	0.0334931	1
ENSG00000102109	PCSK1N	3.88664	2.25992	1.80692	1.51156	-0.591252	1
ENSG00000102119	EMD	20.1563	16.3618	23.5686	26.1739	-0.0391507	1
ENSG00000102125	TAZ	29.2402	23.1867	21.4081	19.7696	-0.2373	1
ENSG00000102144	PGK1	1611.37	1902.08	1884.97	1819.68	0.0901305	1
ENSG00000102158	MAGT1	529.26	447.554	390.61	220.927	-0.460577	1
ENSG00000102172	SMS	144.755	132.747	195.776	220.409	0.0525562	1
ENSG00000102178	UBL4A	46.4137	48.6334	54.6005	60.0646	0.105779	1
[truncated: 9,023 more rows]
