# Supplementary material for: DHX15 regulates CMTR1-dependent gene expression and cell proliferation
Source: Life Sci Alliance. 2018 Jun 18;1(3):e201800092. doi: 10.26508/lsa.201800092 (PMC6071836; doi:10.26508/lsa.201800092)
Supplement: Supplementary file 3 [file LSA-2018-00092_TableS3.xlsx]

## Sheet: Biological Process
Table 3: Biological process GO terms enriched within genes for mRNAs with sigificantly increased abundance within polysome-associated mRNA expression data from HCC1806 transfected with CMTR1 2L/A compared to WT.
GO ID	Name	pValue	Genes from input	Genes in Annotation
GO:0022402	cell cycle process	4.813e-06	16	1388
GO:0007049	cell cycle	9.812e-05	16	1771
GO:0065003	macromolecular complex assembly	0.0001453	16	1831
GO:1902582	single-organism intracellular transport	0.0001681	16	1854
GO:0016192	vesicle-mediated transport	6.25e-05	15	1518
GO:0034613	cellular protein localization	0.0001805	15	1668
GO:0070727	cellular macromolecule localization	0.0001928	15	1678
GO:0007010	cytoskeleton organization	1.422e-05	14	1170
GO:1903047	mitotic cell cycle process	5.978e-06	13	932
GO:0000278	mitotic cell cycle	1.558e-05	13	1019
GO:1902580	single-organism cellular localization	0.0002735	13	1349
GO:0009790	embryo development	0.0002295	12	1146
GO:0022411	cellular component disassembly	4.456e-05	10	666
GO:0051235	maintenance of location	6.879e-07	9	317
GO:0000280	nuclear division	0.0001125	9	600
GO:0048285	organelle fission	0.0001766	9	637
GO:0007017	microtubule-based process	0.0002274	9	659
GO:0030198	extracellular matrix organization	1.601e-05	8	354
GO:0043062	extracellular structure organization	1.633e-05	8	355
GO:0007067	mitotic nuclear division	9.448e-05	8	455
GO:0045185	maintenance of protein location	4.807e-08	7	107
GO:0048193	Golgi vesicle transport	0.0001014	7	340
GO:0051651	maintenance of location in cell	1.221e-06	6	108
GO:0007051	spindle organization	7.619e-06	6	148
GO:0032507	maintenance of protein location in cell	1.304e-05	5	95
GO:0034605	cellular response to heat	3.023e-05	5	113
GO:0002478	antigen processing and presentation of exogenous peptide antigen	0.0001871	5	166
GO:0009408	response to heat	0.0002148	5	171
GO:0019884	antigen processing and presentation of exogenous antigen	0.0002267	5	173
GO:0051236	establishment of RNA localization	0.0002867	5	182
GO:0007163	establishment or maintenance of cell polarity	0.000294	5	183
GO:0048002	antigen processing and presentation of peptide antigen	0.0003091	5	185
GO:0031330	negative regulation of cellular catabolic process	0.0003248	5	187
GO:1900034	regulation of cellular response to heat	0.0001016	4	76
GO:0006998	nuclear envelope organization	0.0001365	4	82
GO:0022617	extracellular matrix disassembly	0.000213	4	92
GO:0019886	antigen processing and presentation of exogenous peptide antigen via MHC class II	0.0002314	4	94
GO:0002495	antigen processing and presentation of peptide antigen via MHC class II	0.0002822	4	99
GO:0002504	antigen processing and presentation of peptide or polysaccharide antigen via MHC class II	0.0002933	4	100
GO:0006409	tRNA export from nucleus	0.0001438	3	32
GO:0071431	tRNA-containing ribonucleoprotein complex export from nucleus	0.0001438	3	32
GO:0051031	tRNA transport	0.0001728	3	34
GO:0051653	spindle localization	0.0002814	3	40
GO:0007077	mitotic nuclear envelope disassembly	0.0003738	3	44
GO:0051081	nuclear envelope disassembly	0.0004545	3	47
GO:0035583	sequestering of TGFbeta in extracellular matrix	3.004e-05	2	3
GO:0045053	protein retention in Golgi apparatus	9.971e-05	2	5
GO:0071694	maintenance of protein location in extracellular region	0.0001493	2	6
GO:0071692	protein localization to extracellular region	0.0001493	2	6
GO:0035581	sequestering of extracellular ligand from receptor	0.000356	2	9
